# Supplementary material for: ﻿Taxonomic novelties in New Guinea Uvarieae (Annonaceae): Revision of Pyramidanthe and new genus records of Desmos and Fissistigma
Source: PhytoKeys. 2025 Sep 12;262:245–77. doi: 10.3897/phytokeys.262.145660 (PMC12449694; doi:10.3897/phytokeys.262.145660)
Supplement: XML Treatment for Pyramidanthe beccarii [file phytokeys.262.145660-treatment1.xml]

<!DOCTYPE tp:taxon-treatment
  PUBLIC "-//TaxonX//DTD Taxonomic Treatment Publishing DTD v0 20100105//EN" "tax-treatment-NSO.dtd">
<tp:taxon-treatment xmlns:tp="http://www.plazi.org/taxpub"><tp:treatment-meta><kwd-group><label>Taxon classification</label><kwd>
                <named-content content-type="kingdom">Plantae</named-content>
              </kwd><kwd>
                <named-content content-type="order">Magnoliales</named-content>
              </kwd><kwd>
                <named-content content-type="family">Annonaceae</named-content>
              </kwd></kwd-group><mixed-citation publication-type="journal"><person-group><name><surname>Ezedin</surname><given-names>Zacky</given-names></name><name><surname>Lopes</surname><given-names>Jenifer C.</given-names></name></person-group><article-title>﻿Taxonomic novelties in New Guinea <tp:taxon-name><tp:taxon-name-part taxon-name-part-type="tribe">Uvarieae</tp:taxon-name-part></tp:taxon-name> (<tp:taxon-name><tp:taxon-name-part taxon-name-part-type="family">Annonaceae</tp:taxon-name-part></tp:taxon-name>): Revision of <italic><tp:taxon-name><tp:taxon-name-part taxon-name-part-type="genus" reg="Pyramidanthe">Pyramidanthe</tp:taxon-name-part></tp:taxon-name></italic> and new genus records of <italic><tp:taxon-name><tp:taxon-name-part taxon-name-part-type="genus" reg="Desmos">Desmos</tp:taxon-name-part></tp:taxon-name></italic> and <italic><tp:taxon-name><tp:taxon-name-part taxon-name-part-type="genus" reg="Fissistigma">Fissistigma</tp:taxon-name-part></tp:taxon-name></italic></article-title><source>PhytoKeys</source><day>12</day><month>09</month><year>2025</year><volume>262</volume><fpage>245</fpage><lpage>277</lpage><pub-id pub-id-type="doi">10.3897/phytokeys.262.145660</pub-id></mixed-citation></tp:treatment-meta><tp:nomenclature><label>﻿1.</label><tp:taxon-name><object-id xmlns:xlink="http://www.w3.org/1999/xlink" content-type="arpha" xlink:type="simple">0B43E739-B54C-5DEA-BADD-D657244D0425</object-id>
              <tp:taxon-name-part taxon-name-part-type="genus" reg="Pyramidanthe">Pyramidanthe</tp:taxon-name-part>
              <tp:taxon-name-part taxon-name-part-type="species" reg="beccarii">beccarii</tp:taxon-name-part>
            </tp:taxon-name><tp:taxon-authority>(Scheff.) Bangk. &amp; Chaowasku, Willdenowia 51(3): 387. 2021.</tp:taxon-authority><xref ref-type="fig" rid="F1">Fig. 1C, D, G–J</xref><tp:nomenclature-citation-list><tp:nomenclature-citation><tp:taxon-name>
                  <tp:taxon-name-part taxon-name-part-type="genus" reg="Melodorum">Melodorum</tp:taxon-name-part> <tp:taxon-name-part taxon-name-part-type="species" reg="beccarii">beccarii</tp:taxon-name-part></tp:taxon-name><comment>Scheff., Ann. Jard. Bot. Buitenzorg 2: 24. 1885 ≡ <tp:taxon-name><tp:taxon-name-part taxon-name-part-type="genus" reg="Mitrella">Mitrella</tp:taxon-name-part> <tp:taxon-name-part taxon-name-part-type="species" reg="beccarii">beccarii</tp:taxon-name-part></tp:taxon-name> (Scheff.) Diels, Bot. Jahrb. Syst. 49(1): 149. 1912 ≡ <tp:taxon-name><tp:taxon-name-part taxon-name-part-type="genus" reg="Fissistigma">Fissistigma</tp:taxon-name-part> <tp:taxon-name-part taxon-name-part-type="species" reg="beccarii">beccarii</tp:taxon-name-part></tp:taxon-name> (Scheff.) Merr., Philipp. J. Sci. 15: 131. 1919. Type: [Indonesia], [West Papua], Andai, 1872, <italic>Beccari 795</italic> (lectotype, designated by <xref ref-type="bibr" rid="B13">Diels 1912</xref>, pg. 150: FI! [FI007574]; isolectotypes: A! [A00039457], B! [B 10 0325324], K! [K000574734]).</comment></tp:nomenclature-citation><tp:nomenclature-citation><tp:taxon-name>
                  <tp:taxon-name-part taxon-name-part-type="genus" reg="Melodorum">Melodorum</tp:taxon-name-part> <tp:taxon-name-part taxon-name-part-type="species" reg="beccarii">beccarii</tp:taxon-name-part> <tp:taxon-name-part taxon-name-part-type="infraspecific-rank">var.</tp:taxon-name-part> <tp:taxon-name-part taxon-name-part-type="variety" reg="lanceolatum">lanceolatum</tp:taxon-name-part></tp:taxon-name><comment>Scheff., Ann. Jard. Bot. Buitenzorg 2: 25. 1881. Type: [Indonesia], [West Papua], Andai, 1872, <italic>Beccari 593</italic> (lectotype, designated by <xref ref-type="bibr" rid="B13">Diels 1912</xref>, pg. 149: FI-B! [FI007575] [Erb. Coll. Becc. 498]).</comment></tp:nomenclature-citation></tp:nomenclature-citation-list></tp:nomenclature><tp:treatment-sec sec-type="material" id="SECID0ELYAE"><title>Type.</title><p>Based on <italic><tp:taxon-name><tp:taxon-name-part taxon-name-part-type="genus" reg="Melodorum">Melodorum</tp:taxon-name-part> <tp:taxon-name-part taxon-name-part-type="species" reg="beccarii">beccarii</tp:taxon-name-part></tp:taxon-name></italic> Scheff.</p></tp:treatment-sec><tp:treatment-sec sec-type="description" id="SECID0E3YAE"><title>Description.</title><p>Woody climbers; twigs densely rusty tomentose. Leaves (thick) chartaceous; petioles 6–11 mm long, terete, deeply grooved, densely pubescent to glabrescent; laminas (3.5–)5–12.5(–23) × (1.8–)2–3.5(–5.5) cm, narrowly elliptic, lanceolate to narrow oblong, adaxial surface glabrous, dark green or olive-green glossy in vivo, abaxial surface densely rusty tomentose to pubescent, brownish gray or yellow (glaucous) in vivo and reddish brown in sicco, base acute, apex acute (to attenuate); venation eucamptodromous, primary vein sharply impressed above and raised below, secondary veins in (6–)8–12(–15) pairs, often inconspicuous above, spaced 6–10(–15) mm apart, angled at 55–70° to the midvein, intersecondaries frequent and prominent, tertiary veins irregularly percurrent to (sub)reticulate, inconspicuous to prominent above, very faint to prominent below. Inflorescences axillary, 1(–3)-flowered, pedicels 2–8 mm long; bracts 1–3, at the base of the pedicel, triangular ovate. Flowers creamy yellow to orange to brownish at anthesis; sepals 2–3 × 3–4 mm, partially connate at the base, broadly triangular ovate, slightly gibbous, outside densely rusty tomentose; outer petals 10–20 × 4–9 mm, narrowly triangular ovate, (sub)coriaceous, outside rusty tomentose, inside densely grey tomentose; inner petals 5 × 2 mm, broadly triangular ovate, connivent; stamens several, ca. 1 mm long; carpels ca. 10, 1.2–1.5 mm long, ovaries 0.8–1 cm long. Fruits consisting of 4–7 monocarps; pedicels 4–8(–12) mm long, sepals persistent; stipes 2–8 mm long; monocarps 9–12 × 5–12 mm, irregularly (sub)globose, rusty tomentose to glabrescent, yellowish to orangish when ripe. Seeds 2–3 per monocarp, light orangish brown, 8–10 × 2–4.5 mm, oblate, with rudimentary aril, testa smooth.</p><fig id="F1" position="float" orientation="portrait"><object-id xmlns:xlink="http://www.w3.org/1999/xlink" content-type="doi" xlink:type="simple">10.3897/phytokeys.262.145660.figure1</object-id><object-id xmlns:xlink="http://www.w3.org/1999/xlink" content-type="zenodo_dep_id" xlink:type="simple">17115651</object-id><object-id xmlns:xlink="http://www.w3.org/1999/xlink" content-type="arpha" xlink:type="simple">CF776FE3-C21C-500D-A663-DA1A394993AB</object-id><label>Figure 1.</label><caption><p>Rusty tomentose ‘beccarii’ group A, E–F, K. <italic><tp:taxon-name><tp:taxon-name-part taxon-name-part-type="genus" reg="Pyramidanthe">Pyramidanthe</tp:taxon-name-part> <tp:taxon-name-part taxon-name-part-type="species" reg="nervosa">nervosa</tp:taxon-name-part></tp:taxon-name></italic> Ezedin &amp; J.C.Lopes. A. Branch with fruits; E. Detail of the leaf venation; F. Flowers and flower buds; K. Fruit. B, L–M. <italic><tp:taxon-name><tp:taxon-name-part taxon-name-part-type="genus" reg="Pyramidanthe">Pyramidanthe</tp:taxon-name-part> <tp:taxon-name-part taxon-name-part-type="species" reg="montana">montana</tp:taxon-name-part></tp:taxon-name></italic> Ezedin &amp; J.C.Lopes. B. Leaf; L. Monocarp opened, showing inner cavity with one seed removed; M. Seed. C, D, G–J. <italic><tp:taxon-name><tp:taxon-name-part taxon-name-part-type="genus" reg="Pyramidanthe">Pyramidanthe</tp:taxon-name-part> <tp:taxon-name-part taxon-name-part-type="species" reg="beccarii">beccarii</tp:taxon-name-part></tp:taxon-name></italic> (Scheff.) Bangk. &amp; Chaowasku. C, D. Variation in leaf size and morphology; G. Flower with one outer petal removed; H. Outer petal; I. Inner petal; J. Sepal. A, E, K. from <italic>de Vogel 9651</italic>. B, L–M. From <italic>Kalkman 5321</italic>. C, G–J. from <italic>Kerenga LAE 56551</italic>. D. from <italic>Takeuchi &amp; Kulang 11449</italic>. F. from <italic>Moll 9772</italic>. Illustrated by L. Montserrat.</p></caption><graphic xmlns:xlink="http://www.w3.org/1999/xlink" xlink:href="phytokeys-262-245_article-145660__-g001.jpg" position="float" orientation="portrait" xlink:type="simple" id="oo_1414612.jpg"><uri content-type="original_file" xlink:type="simple">https://binary.pensoft.net/fig/1414612</uri></graphic></fig></tp:treatment-sec><tp:treatment-sec sec-type="distribution" id="SECID0EC2AE"><title>Distribution</title><p><bold>(Fig. <xref ref-type="fig" rid="F2">2</xref>).</bold> Indonesian New Guinea and Papua New Guinea.</p><fig id="F2" position="float" orientation="portrait"><object-id xmlns:xlink="http://www.w3.org/1999/xlink" content-type="doi" xlink:type="simple">10.3897/phytokeys.262.145660.figure2</object-id><object-id xmlns:xlink="http://www.w3.org/1999/xlink" content-type="zenodo_dep_id" xlink:type="simple">17115655</object-id><object-id xmlns:xlink="http://www.w3.org/1999/xlink" content-type="arpha" xlink:type="simple">4F5BB478-929E-52F4-9578-D27A8325A2E0</object-id><label>Figure 2.</label><caption><p>Distribution map of <italic><tp:taxon-name><tp:taxon-name-part taxon-name-part-type="genus" reg="Pyramidanthe">Pyramidanthe</tp:taxon-name-part> <tp:taxon-name-part taxon-name-part-type="species" reg="beccarii">beccarii</tp:taxon-name-part></tp:taxon-name></italic>.</p></caption><graphic xmlns:xlink="http://www.w3.org/1999/xlink" xlink:href="phytokeys-262-245_article-145660__-g002.jpg" position="float" orientation="portrait" xlink:type="simple" id="oo_1414613.jpg"><uri content-type="original_file" xlink:type="simple">https://binary.pensoft.net/fig/1414613</uri></graphic></fig></tp:treatment-sec><tp:treatment-sec sec-type="ecology" id="SECID0EH3AE"><title>Ecology and habitat.</title><p>In primary lowland to lower montane forests, up to ca. 1000 m. Commonly collected in riverine and gallery forests; also found on limestone.</p></tp:treatment-sec><tp:treatment-sec sec-type="Vernacular names" id="SECID0EM3AE"><title>Vernacular names.</title><p>Magisum (Kutubu), Bibka (Manikiong). Akovah (Maibrat).</p></tp:treatment-sec><tp:treatment-sec sec-type="Preliminary IUCN conservation status" id="SECID0ER3AE"><title>Preliminary IUCN conservation status.</title><p>Least Concern (<abbrev xmlns:xlink="http://www.w3.org/1999/xlink" xlink:title="Least Concern" id="ABBRID0EX3AE" xlink:type="simple">LC</abbrev>). The species’ widespread distribution effectively shields it from threats. Its <abbrev xmlns:xlink="http://www.w3.org/1999/xlink" xlink:title="Extent of Occurrence" id="ABBRID0E23AE" xlink:type="simple">EOO</abbrev> is more than 340,000 km<sup>2</sup> and its <abbrev xmlns:xlink="http://www.w3.org/1999/xlink" xlink:title="Area of Occupancy" id="ABBRID0EB4AE" xlink:type="simple">AOO</abbrev> is 52 km<sup>2</sup> with a standard cell width of 2 km.</p></tp:treatment-sec><tp:treatment-sec sec-type="notes" id="SECID0EH4AE"><title>Notes.</title><p>Within the concept of <italic><tp:taxon-name><tp:taxon-name-part taxon-name-part-type="genus" reg="Pyramidanthe">P.</tp:taxon-name-part> <tp:taxon-name-part taxon-name-part-type="species" reg="beccarii">beccarii</tp:taxon-name-part></tp:taxon-name></italic> adopted here, a few collections appear to deviate slightly from the type. The indument of <italic>Schodde 2442</italic> and <italic>Wiakabu et al. LAE 50607</italic> presents as golden-orangish colored and not as densely covering the abaxial laminas. The specimen <italic>Takeuchi &amp; Kulang 11449</italic> approaches <italic><tp:taxon-name><tp:taxon-name-part taxon-name-part-type="genus" reg="Pyramidanthe">P.</tp:taxon-name-part> <tp:taxon-name-part taxon-name-part-type="species" reg="nervosa">nervosa</tp:taxon-name-part></tp:taxon-name></italic> with its larger leaves and more abaxially prominent secondaries; however, all other features align it with <italic><tp:taxon-name><tp:taxon-name-part taxon-name-part-type="genus" reg="Pyramidanthe">P.</tp:taxon-name-part> <tp:taxon-name-part taxon-name-part-type="species" reg="beccarii">beccarii</tp:taxon-name-part></tp:taxon-name></italic>, namely the thicker outer petals that are not as tightly constricted. <italic>Utteridge 330</italic> differs primarily in its sparser tomentum on the abaxial laminas which are also glaucous and with conspicuous venation.</p><p>The specimen <italic>Gjellerup 460</italic> bears the longest leaves at up to 23 × 5.5 cm whereas all other specimens max out at around 12 cm in length. This length is similar to that of the synonymized variety <tp:taxon-name><tp:taxon-name-part taxon-name-part-type="genus" reg="Melodorum">M.</tp:taxon-name-part> <tp:taxon-name-part taxon-name-part-type="species" reg="beccarii">beccarii</tp:taxon-name-part> <tp:taxon-name-part taxon-name-part-type="infraspecific-rank">var.</tp:taxon-name-part> <tp:taxon-name-part taxon-name-part-type="variety" reg="lanceolata">lanceolata</tp:taxon-name-part></tp:taxon-name>, whose type bears leaves up to 13 cm long. While this length may appear unusual, both the varietal type (<italic>Beccari 593</italic>) and <italic>Gjellerup 460</italic> also display leaves as small as 5.5 × 3 cm, falling within the range of <italic><tp:taxon-name><tp:taxon-name-part taxon-name-part-type="genus" reg="Pyramidanthe">P.</tp:taxon-name-part> <tp:taxon-name-part taxon-name-part-type="species" reg="beccarii">beccarii</tp:taxon-name-part></tp:taxon-name></italic>. It could be that there is variability in leaf length, as is often seen in lianas, perhaps brought about by local environmental factors. Flowers of both remain consistent with those of <italic><tp:taxon-name><tp:taxon-name-part taxon-name-part-type="genus" reg="Pyramidanthe">P.</tp:taxon-name-part> <tp:taxon-name-part taxon-name-part-type="species" reg="beccarii">beccarii</tp:taxon-name-part></tp:taxon-name></italic>.</p><p><xref ref-type="bibr" rid="B45">Turner (2018)</xref> did not list the variety as having been lectotypified by <xref ref-type="bibr" rid="B13">Diels (1912)</xref>.</p></tp:treatment-sec><tp:treatment-sec sec-type="material" id="SECID0EQAAG"><title>Additional specimens examined.</title><p>Indonesia. <bold>Papua</bold> • Humboldt Bay [=Yos Sudarso Bay, Jayapura], [ca. <named-content xmlns:xlink="http://www.w3.org/1999/xlink" content-type="dwc:verbatimCoordinates" xlink:type="simple"><named-content content-type="geo-json" specific-use="{&#34;type&#34;:&#34;Point&#34;,&#34;coordinates&#34;:[140.700000,-2.566667]}" id="NCID0E2AAG" xlink:type="simple">2°34'S, 140°42'E</named-content></named-content>], [ca. sea level], 1911, <italic>Gjellerup 460</italic> (BO [BO-1350060], L [L.1754300]) • PT Freeport Indonesia project area, in terrace above Otomona River and on slopes above terrace, towards Mile 50, <named-content xmlns:xlink="http://www.w3.org/1999/xlink" content-type="dwc:verbatimCoordinates" xlink:type="simple"><named-content content-type="geo-json" specific-use="{&#34;type&#34;:&#34;Point&#34;,&#34;coordinates&#34;:[137.008333,-4.291667]}" id="NCID0EFBAG" xlink:type="simple">4°17'30"S, 137°0'30"E</named-content></named-content>, 200–300 m, 12 Apr 2000, <italic>Utteridge 330</italic> (A [A02607265], BO [BO-1425885], K [K000260883], L [L.3728216], SING); <bold>West Papua</bold> • Vogelkop Peninsula, Ewai (E of Teminaboean [= Teminabuan]), [ca. <named-content xmlns:xlink="http://www.w3.org/1999/xlink" content-type="dwc:verbatimCoordinates" xlink:type="simple"><named-content content-type="geo-json" specific-use="{&#34;type&#34;:&#34;Point&#34;,&#34;coordinates&#34;:[132.066667,-1.400000]}" id="NCID0ERBAG" xlink:type="simple">1°24'S, 132°04'E</named-content></named-content>], 200–250 m, 13 May 1958, <italic>Versteegh BW 7440</italic> (BO [BO-1372538]) • Vogelkop Peninsula, Ije River valley, central part of the Tamrau Ra. [=Tambrauw Mountains], S slope, path from Sudjak village [=Sedjak], to Mt. Kusemun, Aiwa R., [ca. <named-content xmlns:xlink="http://www.w3.org/1999/xlink" content-type="dwc:verbatimCoordinates" xlink:type="simple"><named-content content-type="geo-json" specific-use="{&#34;type&#34;:&#34;Point&#34;,&#34;coordinates&#34;:[132.716667,-0.766667]}" id="NCID0E2BAG" xlink:type="simple">0°46'S, 132°43'E</named-content></named-content>], 840 m, 7 Nov 1961, <italic>van Royen &amp; Sleumer 7717</italic> (A [A02263500], BO [BO-1372537]) • Surroundings of Ayawasi, [ca. <named-content xmlns:xlink="http://www.w3.org/1999/xlink" content-type="dwc:verbatimCoordinates" xlink:type="simple"><named-content content-type="geo-json" specific-use="{&#34;type&#34;:&#34;Point&#34;,&#34;coordinates&#34;:[132.120000,-1.140000]}" id="NCID0EFCAG" xlink:type="simple">1°08'24"S, 132°07'12"E</named-content></named-content>], [ca. 100 m], 9 Nov 1995, <italic>Ridsdale 2202</italic> (L [L.1757507, L.1757508]).</p><p>Papua New Guinea. <bold>East Sepik</bold> • Sepikgebiet [=Sepik region], [bivouac 18, on a tributary of the April River], [ca. <named-content xmlns:xlink="http://www.w3.org/1999/xlink" content-type="dwc:verbatimCoordinates" xlink:type="simple"><named-content content-type="geo-json" specific-use="{&#34;type&#34;:&#34;Point&#34;,&#34;coordinates&#34;:[142.433333,-4.366667]}" id="NCID0ETCAG" xlink:type="simple">4°22'S, 142°26'E</named-content></named-content>], 165 m, Nov–Dec 1912, <italic>Ledermann 9790</italic> (L [L.1754301]); <bold>Gulf</bold> • Lakekamu, east branch of the Avi Avi River, secondary streambed above the track between basecamp and Tekedu, <named-content xmlns:xlink="http://www.w3.org/1999/xlink" content-type="dwc:verbatimCoordinates" xlink:type="simple"><named-content content-type="geo-json" specific-use="{&#34;type&#34;:&#34;Point&#34;,&#34;coordinates&#34;:[146.491667,-7.733333]}" id="NCID0E6CAG" xlink:type="simple">7°44'S, 146°29.5'E</named-content></named-content>, 105 m, 26 Oct 1996, <italic>Takeuchi &amp; Kulang 11449</italic> (A [A02263505], BRI [AQ0643115], BRIT [BRIT619080, BRIT619079], E [E00181764], MIN [974143], NSW [NSW473911], NY [NY02729231, NY4726774, NY4726775], US [US3385639]); <bold>Sandaun</bold> • Mt. Yungat, Nth slopes Bewani Mts., Bewani subprov., <named-content xmlns:xlink="http://www.w3.org/1999/xlink" content-type="dwc:verbatimCoordinates" xlink:type="simple"><named-content content-type="geo-json" specific-use="{&#34;type&#34;:&#34;Point&#34;,&#34;coordinates&#34;:[141.100000,-5.133333]}" id="NCID0ELDAG" xlink:type="simple">5°08'S, 141°06'E</named-content></named-content>, 1030 m, 20 Sep 1982, <italic>Kerenga LAE 56551</italic> (A [A02263498], L [L.1757537], NSW [NSW453629]) • Meinat flood plain N slopes Bewani, Mts. 11 km SSW of Bewani, <named-content xmlns:xlink="http://www.w3.org/1999/xlink" content-type="dwc:verbatimCoordinates" xlink:type="simple"><named-content content-type="geo-json" specific-use="{&#34;type&#34;:&#34;Point&#34;,&#34;coordinates&#34;:[141.133333,-3.133333]}" id="NCID0EVDAG" xlink:type="simple">3°08'S, 141°08'E</named-content></named-content>, 300 m, 22 Sep 1982, <italic>Wiakabu et al. LAE 50607</italic> (A [A02263499], BRI [AQ0369160], LAE [264880], NSW [NSW466844]); <bold>Southern Highlands</bold> • Along Soro River, Lake Kutubu, [ca. <named-content xmlns:xlink="http://www.w3.org/1999/xlink" content-type="dwc:verbatimCoordinates" xlink:type="simple"><named-content content-type="geo-json" specific-use="{&#34;type&#34;:&#34;Point&#34;,&#34;coordinates&#34;:[143.250000,-6.383333]}" id="NCID0EBEAG" xlink:type="simple">6°23'S, 143°15'E</named-content></named-content>], 760 m, 7 Oct 1961, <italic>Schodde 2442</italic> (A [A02263502], LAE [54188, 2 sheets]) • Mt. Bosavi, northern side, near the mission station, 700–800 m, ± <named-content xmlns:xlink="http://www.w3.org/1999/xlink" content-type="dwc:verbatimCoordinates" xlink:type="simple"><named-content content-type="geo-json" specific-use="{&#34;type&#34;:&#34;Point&#34;,&#34;coordinates&#34;:[142.833333,-6.433333]}" id="NCID0ELEAG" xlink:type="simple">6°26'S, 142°50'E</named-content></named-content>, 5 Oct 1973, <italic>Jacobs 9020</italic> (L [L.1757498]) • Waro airstrip, 20 km SSW of Kutubu, <named-content xmlns:xlink="http://www.w3.org/1999/xlink" content-type="dwc:verbatimCoordinates" xlink:type="simple"><named-content content-type="geo-json" specific-use="{&#34;type&#34;:&#34;Point&#34;,&#34;coordinates&#34;:[143.166667,-6.516667]}" id="NCID0EVEAG" xlink:type="simple">6°31'S, 143°10'E</named-content></named-content>, 500–600 m, 13 Oct 1973, <italic>Jacobs 9199</italic> (BO [BO-1372534], L [L.1757532], US [US03900187]).</p></tp:treatment-sec><ref-list><ref id="B13"><mixed-citation xmlns:xlink="http://www.w3.org/1999/xlink" xlink:type="simple"><person-group><name name-style="western"><surname>Diels</surname><given-names>L</given-names></name></person-group> (<year>1912</year>) <article-title>Die Anonaceen von Papuasien.</article-title><source>Botanische Jahrbücher für Systematik, Pflanzengeschichte und Pflanzengeographie</source><volume>49</volume>: <fpage>113</fpage>–<lpage>167</lpage>.</mixed-citation></ref><ref id="B45"><mixed-citation xmlns:xlink="http://www.w3.org/1999/xlink" xlink:type="simple"><person-group><name name-style="western"><surname>Turner</surname><given-names>IM</given-names></name></person-group> (<year>2018</year>) <article-title><tp:taxon-name><tp:taxon-name-part taxon-name-part-type="family">Annonaceae</tp:taxon-name-part></tp:taxon-name> of the Asia-Pacific region: Names, types and distributions.</article-title><source>Gardens’ Bulletin (Singapore)</source><volume>70</volume>: <fpage>409</fpage>–<lpage>744</lpage>. <ext-link xlink:href="10.26492/gbs70(2).2018-11" ext-link-type="doi" xlink:type="simple">https://doi.org/10.26492/gbs70(2).2018-11</ext-link></mixed-citation></ref></ref-list></tp:taxon-treatment>
