# Supplementary material for: ﻿Taxonomic novelties in New Guinea Uvarieae (Annonaceae): Revision of Pyramidanthe and new genus records of Desmos and Fissistigma
Source: PhytoKeys. 2025 Sep 12;262:245–77. doi: 10.3897/phytokeys.262.145660 (PMC12449694; doi:10.3897/phytokeys.262.145660)
Supplement: XML Treatment for Pyramidanthe ledermannii [file phytokeys.262.145660-treatment2.xml]

<!DOCTYPE tp:taxon-treatment
  PUBLIC "-//TaxonX//DTD Taxonomic Treatment Publishing DTD v0 20100105//EN" "tax-treatment-NSO.dtd">
<tp:taxon-treatment xmlns:tp="http://www.plazi.org/taxpub"><tp:treatment-meta><kwd-group><label>Taxon classification</label><kwd>
                <named-content content-type="kingdom">Plantae</named-content>
              </kwd><kwd>
                <named-content content-type="order">Magnoliales</named-content>
              </kwd><kwd>
                <named-content content-type="family">Annonaceae</named-content>
              </kwd></kwd-group><mixed-citation publication-type="journal"><person-group><name><surname>Ezedin</surname><given-names>Zacky</given-names></name><name><surname>Lopes</surname><given-names>Jenifer C.</given-names></name></person-group><article-title>﻿Taxonomic novelties in New Guinea <tp:taxon-name><tp:taxon-name-part taxon-name-part-type="tribe">Uvarieae</tp:taxon-name-part></tp:taxon-name> (<tp:taxon-name><tp:taxon-name-part taxon-name-part-type="family">Annonaceae</tp:taxon-name-part></tp:taxon-name>): Revision of <italic><tp:taxon-name><tp:taxon-name-part taxon-name-part-type="genus" reg="Pyramidanthe">Pyramidanthe</tp:taxon-name-part></tp:taxon-name></italic> and new genus records of <italic><tp:taxon-name><tp:taxon-name-part taxon-name-part-type="genus" reg="Desmos">Desmos</tp:taxon-name-part></tp:taxon-name></italic> and <italic><tp:taxon-name><tp:taxon-name-part taxon-name-part-type="genus" reg="Fissistigma">Fissistigma</tp:taxon-name-part></tp:taxon-name></italic></article-title><source>PhytoKeys</source><day>12</day><month>09</month><year>2025</year><volume>262</volume><fpage>245</fpage><lpage>277</lpage><pub-id pub-id-type="doi">10.3897/phytokeys.262.145660</pub-id></mixed-citation></tp:treatment-meta><tp:nomenclature><label>﻿2.</label><tp:taxon-name><object-id xmlns:xlink="http://www.w3.org/1999/xlink" content-type="arpha" xlink:type="simple">B87BF646-62AF-594D-A94F-2FB9DA520828</object-id>
              <tp:taxon-name-part taxon-name-part-type="genus" reg="Pyramidanthe">Pyramidanthe</tp:taxon-name-part>
              <tp:taxon-name-part taxon-name-part-type="species" reg="ledermannii">ledermannii</tp:taxon-name-part>
            </tp:taxon-name><tp:taxon-authority>(Diels) Bangk. &amp; Chaowasku, Willdenowia 51(3): 389. 2021.</tp:taxon-authority><xref ref-type="fig" rid="F3">Fig. 3A–C</xref><tp:nomenclature-citation-list><tp:nomenclature-citation><tp:taxon-name>
                  <tp:taxon-name-part taxon-name-part-type="genus" reg="Mitrella">Mitrella</tp:taxon-name-part> <tp:taxon-name-part taxon-name-part-type="species" reg="ledermannii">ledermannii</tp:taxon-name-part></tp:taxon-name><comment>Diels, Bot. Jahrb. Syst. 52: 183. 1915. Type: [Papua New Guinea], Sepik region [=East Sepik], [bivouac above Malu], 19 Mar 1912, <italic>Ledermann 6672</italic> (lectotype, designated by <xref ref-type="bibr" rid="B27">Kessler et al. 1995</xref>, pg. 39: B! [10 0325315]; isolectotype: K! [K000574731, K000574733]).</comment></tp:nomenclature-citation></tp:nomenclature-citation-list></tp:nomenclature><tp:treatment-sec sec-type="material" id="SECID0EZGAG"><title>Type.</title><p>Based on <italic><tp:taxon-name><tp:taxon-name-part taxon-name-part-type="genus" reg="Mitrella">Mitrella</tp:taxon-name-part> <tp:taxon-name-part taxon-name-part-type="species" reg="ledermannii">ledermannii</tp:taxon-name-part></tp:taxon-name></italic> Diels.</p></tp:treatment-sec><tp:treatment-sec sec-type="description" id="SECID0EKHAG"><title>Description.</title><p>Woody climbers; twigs sparsely sericeous to glabrous. Leaves coriaceous; petioles (8–)10–16(–22) mm long, terete, deeply grooved, (densely) sericeous to glabrescent; laminas (7–)10–17(–22) × 4–6.5(–7.5) cm, narrowly elliptic to elliptic, rarely narrow obovate, adaxial surface sparsely sericeous to glabrescent, dull dark green in vivo, dark greyish-brown in sicco, abaxial surface (densely) sericeous, dull green, reddish-brown in sicco, base obtuse to rounded, rarely acute, apex (acute to) cuspidate to mucronate (to rounded); venation eucamptodromous, primary vein impressed above and raised below, secondary veins in (6–)9–16 pairs, spaced 9–17 mm apart, angled at 60–75° to the midvein, intersecondaries frequent, tertiary veins (sub)reticulate, usually inconspicuous, sometimes bifacially raised. Inflorescences axillary, (1–)2–3-flowered, pedicels 10–23 mm long; bracts 2–3, near the base of the pedicel, (narrowly) triangular ovate, often persistent. Flowers yellowish to velvety brown at anthesis; sepals 3–3.5 × 3 mm, connate at the base, broadly triangular ovate, slightly gibbous, outside (densely) sericeous; outer petals (12–)15–21 × 8–12 mm, narrowly triangular ovate, thick coriaceous, outside sericeous, inside densely grey tomentose; inner petals 3–4 × 3 mm, triangular ovate, outside mostly glabrous except the puberulous apex, inside glabrous; stamens several, ca. 1 mm long; carpels ca. 6, ca. 1 mm long. Fruits consisting of 3–13 monocarps; pedicels 15–30(–45) mm long, sepals persistent; stipes (6–)8–15(–20) mm long; monocarps (5–)9–14(–20) × (6–)8–10(–13) mm, globose to oblongoid, the apex rarely rostrate, glabrous, brownish pink to orange brown when ripe. Seeds ca. 3 per monocarp, glossy dark brown, 7.5–9(–14) × 3.5–5(–9) mm, oblate or hemi-ellipsoidal, with fleshy rudimentary aril, testa smooth.</p><fig id="F3" position="float" orientation="portrait"><object-id xmlns:xlink="http://www.w3.org/1999/xlink" content-type="doi" xlink:type="simple">10.3897/phytokeys.262.145660.figure3</object-id><object-id xmlns:xlink="http://www.w3.org/1999/xlink" content-type="zenodo_dep_id" xlink:type="simple">17115657</object-id><object-id xmlns:xlink="http://www.w3.org/1999/xlink" content-type="arpha" xlink:type="simple">57465888-5B9D-59DE-84A8-7C01C073FD1F</object-id><label>Figure 3.</label><caption><p>Sericeous-subglabrous ‘schlechteri’ group. A–C. <italic><tp:taxon-name><tp:taxon-name-part taxon-name-part-type="genus" reg="Pyramidanthe">Pyramidanthe</tp:taxon-name-part> <tp:taxon-name-part taxon-name-part-type="species" reg="ledermannii">ledermannii</tp:taxon-name-part></tp:taxon-name></italic> (Diels) Bangk. &amp; Chaowasku. A. Branch with fruit; B. Fruit; C. Seed. D–G. <italic><tp:taxon-name><tp:taxon-name-part taxon-name-part-type="genus" reg="Pyramidanthe">Pyramidanthe</tp:taxon-name-part> <tp:taxon-name-part taxon-name-part-type="species" reg="parvifolia">parvifolia</tp:taxon-name-part></tp:taxon-name></italic> Ezedin &amp; J.C.Lopes. D. Fruit; E. Branch with flower; F. Flower; G. Monocarp. H–L. <italic><tp:taxon-name><tp:taxon-name-part taxon-name-part-type="genus" reg="Pyramidanthe">Pyramidanthe</tp:taxon-name-part> <tp:taxon-name-part taxon-name-part-type="species" reg="schlechteri">schlechteri</tp:taxon-name-part></tp:taxon-name></italic> (Diels) Bangk. &amp; Chaowasku. H. Branch with fruit; I. Flower with one outer petal removed; J. Fruit; K. Monocarp opened, showing seed arrangement; L. Seed. A–C from <italic>Henty &amp; Foreman NGF 42681</italic>, D–G from <italic>Vinas &amp; Wiakabu LAE 59640</italic>, H, J from <italic>Henty &amp; Foreman NGF 42681</italic>, I from <italic>Hartley 11488</italic>, K–L from <italic>Clemens 3850</italic>. Illustrated by L. Montserrat.</p></caption><graphic xmlns:xlink="http://www.w3.org/1999/xlink" xlink:href="phytokeys-262-245_article-145660__-g003.jpg" position="float" orientation="portrait" xlink:type="simple" id="oo_1414614.jpg"><uri content-type="original_file" xlink:type="simple">https://binary.pensoft.net/fig/1414614</uri></graphic></fig></tp:treatment-sec><tp:treatment-sec sec-type="distribution" id="SECID0EQJAG"><title>Distribution</title><p><bold>(Fig. <xref ref-type="fig" rid="F4">4</xref>).</bold> Indonesian New Guinea and Papua New Guinea.</p><fig id="F4" position="float" orientation="portrait"><object-id xmlns:xlink="http://www.w3.org/1999/xlink" content-type="doi" xlink:type="simple">10.3897/phytokeys.262.145660.figure4</object-id><object-id xmlns:xlink="http://www.w3.org/1999/xlink" content-type="zenodo_dep_id" xlink:type="simple">17115659</object-id><object-id xmlns:xlink="http://www.w3.org/1999/xlink" content-type="arpha" xlink:type="simple">9486BAF9-57E5-5384-8E6B-B39E2379EF60</object-id><label>Figure 4.</label><caption><p>Distribution map of <italic><tp:taxon-name><tp:taxon-name-part taxon-name-part-type="genus" reg="Pyramidanthe">Pyramidanthe</tp:taxon-name-part> <tp:taxon-name-part taxon-name-part-type="species" reg="ledermannii">ledermannii</tp:taxon-name-part></tp:taxon-name></italic>.</p></caption><graphic xmlns:xlink="http://www.w3.org/1999/xlink" xlink:href="phytokeys-262-245_article-145660__-g004.jpg" position="float" orientation="portrait" xlink:type="simple" id="oo_1414615.jpg"><uri content-type="original_file" xlink:type="simple">https://binary.pensoft.net/fig/1414615</uri></graphic></fig></tp:treatment-sec><tp:treatment-sec sec-type="ecology" id="SECID0EVKAG"><title>Ecology and habitat.</title><p>In lowland forests, mostly up to ca. 800 m. One of the specimens (<italic>Clemens 41552</italic>) reports the elevation as “2500–4500 ft” (762–1371 m). It is more likely that this specimen was collected on the lower end of that spectrum, likely around 2500 ft, especially since another specimen from a nearby location (<italic>Clemens 1199</italic>) was collected at 2500 ft. Thus, the higher end of this elevation is not considered in the elevational range for this species, the maximum being estimated at 800 m. The flowers are apparently fragrant (<italic>Carr 16220</italic>). The label of <italic>Clemens 41552</italic> notes the specimen as being the host of the rust fungus, <italic><tp:taxon-name><tp:taxon-name-part taxon-name-part-type="genus" reg="Sphaerophragmium">Sphaerophragmium</tp:taxon-name-part> <tp:taxon-name-part taxon-name-part-type="species" reg="boanense">boanense</tp:taxon-name-part></tp:taxon-name></italic> Cummins.</p></tp:treatment-sec><tp:treatment-sec sec-type="Preliminary IUCN conservation status" id="SECID0EOLAG"><title>Preliminary IUCN conservation status.</title><p>Least Concern (<abbrev xmlns:xlink="http://www.w3.org/1999/xlink" xlink:title="Least Concern" id="ABBRID0EULAG" xlink:type="simple">LC</abbrev>). Its broad distribution across the lowlands effectively shields it from any potential threat. The <abbrev xmlns:xlink="http://www.w3.org/1999/xlink" xlink:title="Extent of Occurrence" id="ABBRID0EYLAG" xlink:type="simple">EOO</abbrev> is over 600,000 km<sup>2</sup> and the <abbrev xmlns:xlink="http://www.w3.org/1999/xlink" xlink:title="Area of Occupancy" id="ABBRID0E5LAG" xlink:type="simple">AOO</abbrev> 52 km<sup>2</sup> with a standard cell width of 2 km.</p></tp:treatment-sec><tp:treatment-sec sec-type="notes" id="SECID0EEMAG"><title>Notes.</title><p>This species is close to <italic><tp:taxon-name><tp:taxon-name-part taxon-name-part-type="genus" reg="Pyramidanthe">P.</tp:taxon-name-part> <tp:taxon-name-part taxon-name-part-type="species" reg="schlechteri">schlechteri</tp:taxon-name-part></tp:taxon-name></italic> due to its sericeous indument and could potentially form part of a larger <italic><tp:taxon-name><tp:taxon-name-part taxon-name-part-type="genus" reg="Pyramidanthe">P.</tp:taxon-name-part> <tp:taxon-name-part taxon-name-part-type="species" reg="schlechteri">schlechteri</tp:taxon-name-part></tp:taxon-name></italic> complex. However, <italic><tp:taxon-name><tp:taxon-name-part taxon-name-part-type="genus" reg="Pyramidanthe">P.</tp:taxon-name-part> <tp:taxon-name-part taxon-name-part-type="species" reg="ledermannii">ledermannii</tp:taxon-name-part></tp:taxon-name></italic> is maintained here on account of its morphology and elevational range, which form a recognizable unit. The morphological differences which allow for the recognition of <italic><tp:taxon-name><tp:taxon-name-part taxon-name-part-type="genus" reg="Pyramidanthe">P.</tp:taxon-name-part> <tp:taxon-name-part taxon-name-part-type="species" reg="ledermannii">ledermannii</tp:taxon-name-part></tp:taxon-name></italic> as a separate taxon from <italic><tp:taxon-name><tp:taxon-name-part taxon-name-part-type="genus" reg="Pyramidanthe">P.</tp:taxon-name-part> <tp:taxon-name-part taxon-name-part-type="species" reg="schlechteri">schlechteri</tp:taxon-name-part></tp:taxon-name></italic> include the following: generally larger and coriaceous laminas with acute to rounded apices (vs. generally elliptic and chartaceous with acuminate apices), leaves and twigs more often early glabrescent or glabrous (vs. often densely sericeous or late glabrescent), inflorescences usually 2–3 flowered (vs. single-flowered), fruiting pedicels generally longer at 15–45 mm (vs. 10–25 mm), and being restricted to lowland forests (vs. mostly montane).</p></tp:treatment-sec><tp:treatment-sec sec-type="material" id="SECID0EBOAG"><title>Additional specimens examined.</title><p>Indonesia. <bold>Maluku</bold> • Aroe Islands [=Aru Islands], P. Kobroor, Dosinamaloe [= Dosinamalau], [ca. <named-content xmlns:xlink="http://www.w3.org/1999/xlink" content-type="dwc:verbatimCoordinates" xlink:type="simple"><named-content content-type="geo-json" specific-use="{&#34;type&#34;:&#34;Point&#34;,&#34;coordinates&#34;:[134.550000,-6.000000]}" id="NCID0EMOAG" xlink:type="simple">6°00'S, 134°33'E</named-content></named-content>], [sea level], 30 May 1938, <italic>Buwalda 5101</italic> (BO [BO-1385470], L [L.1757565]); <bold>Papua</bold> • Patema, 40 km inward of Nabire, [ca. <named-content xmlns:xlink="http://www.w3.org/1999/xlink" content-type="dwc:verbatimCoordinates" xlink:type="simple"><named-content content-type="geo-json" specific-use="{&#34;type&#34;:&#34;Point&#34;,&#34;coordinates&#34;:[135.700000,-3.650000]}" id="NCID0EYOAG" xlink:type="simple">3°39'S, 135°42'E</named-content></named-content>], 300 m, 6 Mar 1940, <italic>Kanehira &amp; Hatusima 12394</italic> (BO [BO-1362067]) • Res. Hollandia [=Jayapura], mouth of the river Tami, [ca. <named-content xmlns:xlink="http://www.w3.org/1999/xlink" content-type="dwc:verbatimCoordinates" xlink:type="simple"><named-content content-type="geo-json" specific-use="{&#34;type&#34;:&#34;Point&#34;,&#34;coordinates&#34;:[140.916667,-2.633333]}" id="NCID0ECPAG" xlink:type="simple">2°38'S, 140°55'E</named-content></named-content>], [sea level], 20 Mar 1956, <italic>Kalkman BW 3421</italic> (A [A02263529], BO [BO-1408162], L [L.1757551], LAE [14773, 2 sheets]) • Sekoli, South of Lake Sentani, [ca. <named-content xmlns:xlink="http://www.w3.org/1999/xlink" content-type="dwc:verbatimCoordinates" xlink:type="simple"><named-content content-type="geo-json" specific-use="{&#34;type&#34;:&#34;Point&#34;,&#34;coordinates&#34;:[140.350000,-2.733333]}" id="NCID0EMPAG" xlink:type="simple">2°44'S, 140°21'E</named-content></named-content>], 75 m, 18 Feb 1960, <italic>Schram BW 9393</italic> (L [L.1757575], LAE [213326, 2 sheets]).</p><p>Papua New Guinea. <bold>Central</bold> • Koitaki, [ca. <named-content xmlns:xlink="http://www.w3.org/1999/xlink" content-type="dwc:verbatimCoordinates" xlink:type="simple"><named-content content-type="geo-json" specific-use="{&#34;type&#34;:&#34;Point&#34;,&#34;coordinates&#34;:[147.433333,-9.400000]}" id="NCID0E1PAG" xlink:type="simple">9°24'S, 147°26'E</named-content></named-content>], 457 m, 4 May 1935, <italic>Carr 12153</italic> (A [A02263538], SING); <bold>East Sepik</bold> • Kaiserin Augusta-Fluss [=Sepik River], [ca. <named-content xmlns:xlink="http://www.w3.org/1999/xlink" content-type="dwc:verbatimCoordinates" xlink:type="simple"><named-content content-type="geo-json" specific-use="{&#34;type&#34;:&#34;Point&#34;,&#34;coordinates&#34;:[142.866667,-4.216667]}" id="NCID0EGQAG" xlink:type="simple">4°13'S, 142°52'E</named-content></named-content>], [ca. near sea level], Dec–Feb 1913, <italic>Ledermann 10781</italic> (K [K000574732]) • Along Yapa (Hunstein River), Ambunti subdistrict, [ca. <named-content xmlns:xlink="http://www.w3.org/1999/xlink" content-type="dwc:verbatimCoordinates" xlink:type="simple"><named-content content-type="geo-json" specific-use="{&#34;type&#34;:&#34;Point&#34;,&#34;coordinates&#34;:[142.766667,-4.316667]}" id="NCID0EQQAG" xlink:type="simple">4°19'S, 142°46'E</named-content></named-content>], 122 m, 21 Jul 1966, <italic>Hoogland &amp; Craven 10628</italic> (A [A02263532], BRI [AQ0351315], L [L.1757548, L.1757549], LAE [149522, 2 sheets]); <bold>Morobe</bold> • Quembung Mission, [ca. <named-content xmlns:xlink="http://www.w3.org/1999/xlink" content-type="dwc:verbatimCoordinates" xlink:type="simple"><named-content content-type="geo-json" specific-use="{&#34;type&#34;:&#34;Point&#34;,&#34;coordinates&#34;:[147.750000,-6.483333]}" id="NCID0E3QAG" xlink:type="simple">6°29'S, 147°45'E</named-content></named-content>], 762 m, 10 Dec 1935, <italic>Clemens 1199</italic> (A [A02263539], L [L.1757480]) • Boana, [ca. <named-content xmlns:xlink="http://www.w3.org/1999/xlink" content-type="dwc:verbatimCoordinates" xlink:type="simple"><named-content content-type="geo-json" specific-use="{&#34;type&#34;:&#34;Point&#34;,&#34;coordinates&#34;:[146.816667,-6.433333]}" id="NCID0EGRAG" xlink:type="simple">6°26'S, 146°49'E</named-content></named-content>], 762–1371 m, May–Nov 1940, <italic>Clemens 41552</italic> (A [A02263534]) • Markham-Oomsis Ridge, 13 km of Lae, <named-content xmlns:xlink="http://www.w3.org/1999/xlink" content-type="dwc:verbatimCoordinates" xlink:type="simple"><named-content content-type="geo-json" specific-use="{&#34;type&#34;:&#34;Point&#34;,&#34;coordinates&#34;:[146.866667,-6.700000]}" id="NCID0EQRAG" xlink:type="simple">6°42'S, 146°52'E</named-content></named-content>, 100 m, 13 Oct 1982, <italic>Streimann 8617</italic> (A [A02263524], CANB [CBG8314364.1], L [L.1757536], LAE [250100]); <bold>Oro</bold> • Kokoda, [ca. <named-content xmlns:xlink="http://www.w3.org/1999/xlink" content-type="dwc:verbatimCoordinates" xlink:type="simple"><named-content content-type="geo-json" specific-use="{&#34;type&#34;:&#34;Point&#34;,&#34;coordinates&#34;:[147.733333,-8.883333]}" id="NCID0E3RAG" xlink:type="simple">8°53'S, 147°44'E</named-content></named-content>], 366 m, 24 Mar 1936, <italic>Carr 16220</italic> (NY [NY04726780], SING) • ibid., 24 Mar 1936, <italic>Carr 16221</italic> (L [L.1757539], NY [NY04726779], SING); <bold>Sandaun</bold> • Kokomo Creek, tributary of Freida RIver, Telefomin Distr., <named-content xmlns:xlink="http://www.w3.org/1999/xlink" content-type="dwc:verbatimCoordinates" xlink:type="simple"><named-content content-type="geo-json" specific-use="{&#34;type&#34;:&#34;Point&#34;,&#34;coordinates&#34;:[141.800000,-4.700000]}" id="NCID0EKSAG" xlink:type="simple">4°42'S, 141°48'E</named-content></named-content>, 490 m, 29 Jun 1969, <italic>Henty &amp; Foreman NGF 42681</italic> (A [A02263515], BO [BO-1455962], BRI [AQ0211277], L [L.1757511], SING).</p></tp:treatment-sec><ref-list><ref id="B27"><mixed-citation xmlns:xlink="http://www.w3.org/1999/xlink" xlink:type="simple"><person-group><name name-style="western"><surname>Kessler</surname><given-names>PJA</given-names></name><name name-style="western"><surname>Jessup</surname><given-names>LW</given-names></name><name name-style="western"><surname>Kruijer</surname><given-names>JD</given-names></name></person-group> (<year>1995</year>) Provisional checklist of the Asiatic-Australian species of <tp:taxon-name><tp:taxon-name-part taxon-name-part-type="family">Annonaceae</tp:taxon-name-part></tp:taxon-name>. The Herbarium, Universiti Pertanian Malaysia, Serdang.</mixed-citation></ref></ref-list></tp:taxon-treatment>
