# Supplementary material for: ﻿Taxonomic novelties in New Guinea Uvarieae (Annonaceae): Revision of Pyramidanthe and new genus records of Desmos and Fissistigma
Source: PhytoKeys. 2025 Sep 12;262:245–77. doi: 10.3897/phytokeys.262.145660 (PMC12449694; doi:10.3897/phytokeys.262.145660)
Supplement: XML Treatment for Pyramidanthe montana [file phytokeys.262.145660-treatment3.xml]

<!DOCTYPE tp:taxon-treatment
  PUBLIC "-//TaxonX//DTD Taxonomic Treatment Publishing DTD v0 20100105//EN" "tax-treatment-NSO.dtd">
<tp:taxon-treatment xmlns:tp="http://www.plazi.org/taxpub"><tp:treatment-meta><kwd-group><label>Taxon classification</label><kwd>
                <named-content content-type="kingdom">Plantae</named-content>
              </kwd><kwd>
                <named-content content-type="order">Magnoliales</named-content>
              </kwd><kwd>
                <named-content content-type="family">Annonaceae</named-content>
              </kwd></kwd-group><mixed-citation publication-type="journal"><person-group><name><surname>Ezedin</surname><given-names>Zacky</given-names></name><name><surname>Lopes</surname><given-names>Jenifer C.</given-names></name></person-group><article-title>﻿Taxonomic novelties in New Guinea <tp:taxon-name><tp:taxon-name-part taxon-name-part-type="tribe">Uvarieae</tp:taxon-name-part></tp:taxon-name> (<tp:taxon-name><tp:taxon-name-part taxon-name-part-type="family">Annonaceae</tp:taxon-name-part></tp:taxon-name>): Revision of <italic><tp:taxon-name><tp:taxon-name-part taxon-name-part-type="genus" reg="Pyramidanthe">Pyramidanthe</tp:taxon-name-part></tp:taxon-name></italic> and new genus records of <italic><tp:taxon-name><tp:taxon-name-part taxon-name-part-type="genus" reg="Desmos">Desmos</tp:taxon-name-part></tp:taxon-name></italic> and <italic><tp:taxon-name><tp:taxon-name-part taxon-name-part-type="genus" reg="Fissistigma">Fissistigma</tp:taxon-name-part></tp:taxon-name></italic></article-title><source>PhytoKeys</source><day>12</day><month>09</month><year>2025</year><volume>262</volume><fpage>245</fpage><lpage>277</lpage><pub-id pub-id-type="doi">10.3897/phytokeys.262.145660</pub-id></mixed-citation></tp:treatment-meta><tp:nomenclature><label>﻿3.</label><tp:taxon-name><object-id xmlns:xlink="http://www.w3.org/1999/xlink" content-type="arpha" xlink:type="simple">483E80CC-622C-5268-AF94-25AAC02EE8A3</object-id>
              <tp:taxon-name-part taxon-name-part-type="genus" reg="Pyramidanthe">Pyramidanthe</tp:taxon-name-part>
              <tp:taxon-name-part taxon-name-part-type="species" reg="montana">montana</tp:taxon-name-part>
              <object-id xmlns:xlink="http://www.w3.org/1999/xlink" content-type="ipni" xlink:type="simple">urn:lsid:ipni.org:names:77369117-1</object-id>
            </tp:taxon-name><tp:taxon-authority>Ezedin &amp; J.C.Lopes</tp:taxon-authority><tp:taxon-status xmlns:xlink="http://www.w3.org/1999/xlink" xlink:type="simple">sp. nov.</tp:taxon-status><xref ref-type="fig" rid="F1">Fig. 1B, L, M</xref></tp:nomenclature><tp:treatment-sec sec-type="diagnosis" id="SECID0E6TAG"><title>Diagnosis.</title><p>Differs from <italic><tp:taxon-name><tp:taxon-name-part taxon-name-part-type="genus" reg="Pyramidanthe">P.</tp:taxon-name-part> <tp:taxon-name-part taxon-name-part-type="species" reg="beccarii">beccarii</tp:taxon-name-part></tp:taxon-name></italic> in its thicker coriaceous laminas (vs. chartaceous), longer flowering pedicels measuring 25–40 mm long (vs. 2–8 mm), longer fruiting pedicels measuring 20–40 mm long (vs. 4–12 mm), and sepals that are usually lost at maturity (vs. persistent in fruit).</p></tp:treatment-sec><tp:treatment-sec sec-type="material" id="SECID0EQUAG"><title>Type.</title><p>Papua New Guinea. Southern Highlands • Anthropogenic grassland with scattered regrowth patches foothills above expedition’s Beneria River basecamp, <named-content xmlns:xlink="http://www.w3.org/1999/xlink" content-type="dwc:verbatimCoordinates" xlink:type="simple"><named-content content-type="geo-json" specific-use="{&#34;type&#34;:&#34;Point&#34;,&#34;coordinates&#34;:[142.981944,-6.053056]}" id="NCID0EZUAG" xlink:type="simple">6°03'11"S, 142°58'55"E</named-content></named-content>, 1425 m, 8 May 2005, <italic>Takeuchi et al. 19557</italic> (holotype: A! [A02263525]; isotypes: K! [K003818149], L! [L.2067322, L.2067323], LAE! [285550, 2 sheets]).</p></tp:treatment-sec><tp:treatment-sec sec-type="description" id="SECID0EAVAG"><title>Description.</title><p>Woody climbers; twigs rusty tomentose, glabrescent. Leaves (sub)coriaceous; petioles (5–)8–10(–12) mm long, terete, grooved, tomentose; laminas (6–)8–14.5 × (2.5–)3–5 cm, oblong to narrowly elliptic, adaxial surface (densely) white-grey sericeous and very early glabrescent often with few sparse hairs along midrib remaining, dark shiny green in vivo and greyish brown in sicco, abaxial surface (sparsely to) densely rusty tomentose, brownish-green, base obtuse to rounded, rarely acute, apex acuminate; venation eucamptodromous (to brochidodromous), primary vein impressed above and raised below, secondary veins in 5–10 pairs, spaced 9–18 mm apart, angled at 55–70° to the midvein, intersecondaries frequent, tertiary veins (sub)reticulate (to irregularly percurrent), bifacially inconspicuous. Inflorescences axillary, 1-flowered, flowering pedicels 25–40 mm long; bracts 2–3, near the base of the pedicel, triangular ovate, sometimes persistent or leaving a scar when caducous. Flowers golden at anthesis, sepals 3–4 × 2 mm, connate at the base, broadly triangular ovate, slightly gibbous, outside rusty tomentose to glabrescent, inside densely white puberulous; outer petals 10–16 × 5–7 mm, (broadly) triangular ovate, coriaceous, outside densely rusty tomentose, inside densely grey tomentose; inner petals 6 × 3–4 mm, triangular ovate, outside mostly glabrous except the puberulous apex, inside glabrous except for the pubescent apex; stamens several, ca. 1.5 mm long; carpels ca. 10, ca. 2 mm long. Fruits consisting of 4–13 monocarps; pedicels 20–35(–40) mm long, densely tomentose (to glabrescent), sepals usually lost by maturity; stipes (2–)6–8 mm long, sometimes appearing subsessile; monocarps 9–15(–25) × 8–11 mm, globose to oblongoid, the apex often slightly rostrate, glabrous, yellow to light orange when ripe. Seeds 1–4 per monocarp, glossy light to dark brown, 8–9 × 3–5 mm, oblate or hemi-ellipsoidal, with fleshy rudimentary aril, testa smooth.</p></tp:treatment-sec><tp:treatment-sec sec-type="etymology" id="SECID0EFVAG"><title>Etymology.</title><p>After its montane distribution.</p></tp:treatment-sec><tp:treatment-sec sec-type="distribution" id="SECID0EKVAG"><title>Distribution</title><p><bold>(Fig. <xref ref-type="fig" rid="F5">5</xref>).</bold> Indonesian New Guinea and Papua New Guinea.</p><fig id="F5" position="float" orientation="portrait"><object-id xmlns:xlink="http://www.w3.org/1999/xlink" content-type="doi" xlink:type="simple">10.3897/phytokeys.262.145660.figure5</object-id><object-id xmlns:xlink="http://www.w3.org/1999/xlink" content-type="zenodo_dep_id" xlink:type="simple">17115661</object-id><object-id xmlns:xlink="http://www.w3.org/1999/xlink" content-type="arpha" xlink:type="simple">65296A5E-33D1-53B8-9C43-9A4E8EEE9A36</object-id><label>Figure 5.</label><caption><p>Distribution map of <italic><tp:taxon-name><tp:taxon-name-part taxon-name-part-type="genus" reg="Pyramidanthe">Pyramidanthe</tp:taxon-name-part> <tp:taxon-name-part taxon-name-part-type="species" reg="montana">montana</tp:taxon-name-part></tp:taxon-name></italic> (circle) and <italic><tp:taxon-name><tp:taxon-name-part taxon-name-part-type="genus" reg="Pyramidanthe">P.</tp:taxon-name-part> <tp:taxon-name-part taxon-name-part-type="species" reg="nervosa">nervosa</tp:taxon-name-part></tp:taxon-name></italic> (triangle).</p></caption><graphic xmlns:xlink="http://www.w3.org/1999/xlink" xlink:href="phytokeys-262-245_article-145660__-g005.jpg" position="float" orientation="portrait" xlink:type="simple" id="oo_1414616.jpg"><uri content-type="original_file" xlink:type="simple">https://binary.pensoft.net/fig/1414616</uri></graphic></fig></tp:treatment-sec><tp:treatment-sec sec-type="ecology" id="SECID0E1WAG"><title>Ecology and habitat.</title><p>In lower to mid montane forests, including both primary and secondary forests along with other disturbed sites, from 1280–1900 m.</p></tp:treatment-sec><tp:treatment-sec sec-type="Vernacular names" id="SECID0E6WAG"><title>Vernacular names.</title><p>Binelna (Oksapmin), Jop (Kalam).</p></tp:treatment-sec><tp:treatment-sec sec-type="Preliminary IUCN conservation status" id="SECID0EEXAG"><title>Preliminary IUCN conservation status.</title><p>Least Concern (<abbrev xmlns:xlink="http://www.w3.org/1999/xlink" xlink:title="Least Concern" id="ABBRID0EKXAG" xlink:type="simple">LC</abbrev>). Its <abbrev xmlns:xlink="http://www.w3.org/1999/xlink" xlink:title="Extent of Occurrence" id="ABBRID0EOXAG" xlink:type="simple">EOO</abbrev> is over 130,000 km<sup>2</sup> and <abbrev xmlns:xlink="http://www.w3.org/1999/xlink" xlink:title="Area of Occupancy" id="ABBRID0EUXAG" xlink:type="simple">AOO</abbrev> 40 km<sup>2</sup> with a standard cell width of 2 km. It is likely to be found elsewhere in the Central Cordillera and other montane regions on the island.</p></tp:treatment-sec><tp:treatment-sec sec-type="notes" id="SECID0E1XAG"><title>Notes.</title><p>Similar in appearance to <italic><tp:taxon-name><tp:taxon-name-part taxon-name-part-type="genus" reg="Pyramidanthe">P.</tp:taxon-name-part> <tp:taxon-name-part taxon-name-part-type="species" reg="beccarii">beccarii</tp:taxon-name-part></tp:taxon-name></italic>, this species is defined by its elliptic leaves with a distinctly tapering acuminate apex, fewer secondaries that are spaced more widely apart, and most notably its longer flowering and fruiting pedicels.</p></tp:treatment-sec><tp:treatment-sec sec-type="material" id="SECID0ELYAG"><title>Additional specimens examined.</title><p>Indonesia. <bold>Papua</bold> • Snow Mountains Region, E of the Baliem River Valley, Kab. Jayawijaya, Kec. Kurima, <named-content xmlns:xlink="http://www.w3.org/1999/xlink" content-type="dwc:verbatimCoordinates" xlink:type="simple"><named-content content-type="geo-json" specific-use="{&#34;type&#34;:&#34;Point&#34;,&#34;coordinates&#34;:[139.333333,-4.233333]}" id="NCID0EWYAG" xlink:type="simple">4°14'S, 139°20'E</named-content></named-content>, 1650 m, Oct 1992, <italic>Milliken 1404</italic> (BO [BO-0014979], K [K003818174]).</p><p>Papua New Guinea. <bold>Central</bold> • Isuarava, [ca. <named-content xmlns:xlink="http://www.w3.org/1999/xlink" content-type="dwc:verbatimCoordinates" xlink:type="simple"><named-content content-type="geo-json" specific-use="{&#34;type&#34;:&#34;Point&#34;,&#34;coordinates&#34;:[147.733333,-9.000000]}" id="NCID0EEZAG" xlink:type="simple">9°00'S, 147°44'E</named-content></named-content>], ca. 1520 m, 12 Feb 1936, <italic>Carr 15543</italic> (A [A02263503, A02263504], L [L.1757477], NY [NY4726394], SING [3 sheets]) • Port Moresby subdistrict, West of Efogi, 1520 m, <named-content xmlns:xlink="http://www.w3.org/1999/xlink" content-type="dwc:verbatimCoordinates" xlink:type="simple"><named-content content-type="geo-json" specific-use="{&#34;type&#34;:&#34;Point&#34;,&#34;coordinates&#34;:[147.650000,-9.166667]}" id="NCID0EOZAG" xlink:type="simple">9°10'S, 147°39'E</named-content></named-content>, 26 Sep 1973, <italic>Foreman et al. LAE 60013</italic> (BRI [AQ0350323], L [L.1757544], LAE [210641]); <bold>Hela</bold> • 4 miles from Kopiago on Koroba Rd., Lake Kopiago Sub-Dist., <named-content xmlns:xlink="http://www.w3.org/1999/xlink" content-type="dwc:verbatimCoordinates" xlink:type="simple"><named-content content-type="geo-json" specific-use="{&#34;type&#34;:&#34;Point&#34;,&#34;coordinates&#34;:[142.550000,-5.366667]}" id="NCID0E1ZAG" xlink:type="simple">5°22'S, 142°33'E</named-content></named-content> [=ca. <named-content xmlns:xlink="http://www.w3.org/1999/xlink" content-type="dwc:verbatimCoordinates" xlink:type="simple"><named-content content-type="geo-json" specific-use="{&#34;type&#34;:&#34;Point&#34;,&#34;coordinates&#34;:[142.483333,-5.383333]}" id="NCID0EC1AG" xlink:type="simple">5°23'S, 142°29'E</named-content></named-content>], 1508 m, 2 Nov 1968, <italic>Vandenberg et al. NGF 39974</italic> (L [L.1757500]) • 2 miles from Kopiago on Paga Hill Rd., near Lutheran Misison, Lake Kopiago Sub-Dist., <named-content xmlns:xlink="http://www.w3.org/1999/xlink" content-type="dwc:verbatimCoordinates" xlink:type="simple"><named-content content-type="geo-json" specific-use="{&#34;type&#34;:&#34;Point&#34;,&#34;coordinates&#34;:[142.550000,-5.366667]}" id="NCID0EM1AG" xlink:type="simple">5°22'S, 142°33'E</named-content></named-content>, 1280 m, 5 Nov 1968, <italic>Vandenberg et al. NGF 42013</italic> (A [A02263517], L [L.1757514], LAE [106089]); <bold>Madang</bold> • Schrader Range, Kaironk Valley, <named-content xmlns:xlink="http://www.w3.org/1999/xlink" content-type="dwc:verbatimCoordinates" xlink:type="simple"><named-content content-type="geo-json" specific-use="{&#34;type&#34;:&#34;Point&#34;,&#34;coordinates&#34;:[144.466667,-5.216667]}" id="NCID0EY1AG" xlink:type="simple">5°13'S, 144°28'E</named-content></named-content>, ca. 1600 m, 1 Nov 1993, <italic>Gardner 7200</italic> (AK [AK340549], L [L.1757501]); <bold>Morobe</bold> • Near Skindewai, Wau–Mubo road, [ca. <named-content xmlns:xlink="http://www.w3.org/1999/xlink" content-type="dwc:verbatimCoordinates" xlink:type="simple"><named-content content-type="geo-json" specific-use="{&#34;type&#34;:&#34;Point&#34;,&#34;coordinates&#34;:[147.000000,-7.216667]}" id="NCID0EE2AG" xlink:type="simple">7°13'S, 147°00'E</named-content></named-content>], 1645 m, 5 Jan 1956, <italic>Womersley &amp; Millar NGF 8342</italic> (A [A02263501], BRI [AQ0211472], L [L.1757506], LAE [9013]); <bold>Sandaun</bold> • Between Feramin and Telefomin, Hindenburg Range, Telefomin subdist., <named-content xmlns:xlink="http://www.w3.org/1999/xlink" content-type="dwc:verbatimCoordinates" xlink:type="simple"><named-content content-type="geo-json" specific-use="{&#34;type&#34;:&#34;Point&#34;,&#34;coordinates&#34;:[141.666667,-5.250000]}" id="NCID0EQ2AG" xlink:type="simple">5°15'S, 141°40'E</named-content></named-content>, 1500 m, 18 Sep 1966, <italic>Kalkman 5321</italic> (A [A02263497], K [K003818147], LAE [95181]) • Oksapmin, Telefomin subdist., <named-content xmlns:xlink="http://www.w3.org/1999/xlink" content-type="dwc:verbatimCoordinates" xlink:type="simple"><named-content content-type="geo-json" specific-use="{&#34;type&#34;:&#34;Point&#34;,&#34;coordinates&#34;:[142.250000,-5.333333]}" id="NCID0E12AG" xlink:type="simple">5°20'S, 142°15'E</named-content></named-content>, 1890 m, 16 Oct 1968, <italic>Henty et al. NGF 41579</italic> (L [L.1757515], LAE [107313]).</p></tp:treatment-sec><tp:treatment-sec><!--Section generated to contain objects referenced in tp:taxon-treatment.--><fig id="F1" position="float" orientation="portrait"><object-id xmlns:xlink="http://www.w3.org/1999/xlink" content-type="doi" xlink:type="simple">10.3897/phytokeys.262.145660.figure1</object-id><object-id xmlns:xlink="http://www.w3.org/1999/xlink" content-type="zenodo_dep_id" xlink:type="simple">17115651</object-id><object-id xmlns:xlink="http://www.w3.org/1999/xlink" content-type="arpha" xlink:type="simple">CF776FE3-C21C-500D-A663-DA1A394993AB</object-id><label>Figure 1.</label><caption><p>Rusty tomentose ‘beccarii’ group A, E–F, K. <italic><tp:taxon-name><tp:taxon-name-part taxon-name-part-type="genus" reg="Pyramidanthe">Pyramidanthe</tp:taxon-name-part> <tp:taxon-name-part taxon-name-part-type="species" reg="nervosa">nervosa</tp:taxon-name-part></tp:taxon-name></italic> Ezedin &amp; J.C.Lopes. A. Branch with fruits; E. Detail of the leaf venation; F. Flowers and flower buds; K. Fruit. B, L–M. <italic><tp:taxon-name><tp:taxon-name-part taxon-name-part-type="genus" reg="Pyramidanthe">Pyramidanthe</tp:taxon-name-part> <tp:taxon-name-part taxon-name-part-type="species" reg="montana">montana</tp:taxon-name-part></tp:taxon-name></italic> Ezedin &amp; J.C.Lopes. B. Leaf; L. Monocarp opened, showing inner cavity with one seed removed; M. Seed. C, D, G–J. <italic><tp:taxon-name><tp:taxon-name-part taxon-name-part-type="genus" reg="Pyramidanthe">Pyramidanthe</tp:taxon-name-part> <tp:taxon-name-part taxon-name-part-type="species" reg="beccarii">beccarii</tp:taxon-name-part></tp:taxon-name></italic> (Scheff.) Bangk. &amp; Chaowasku. C, D. Variation in leaf size and morphology; G. Flower with one outer petal removed; H. Outer petal; I. Inner petal; J. Sepal. A, E, K. from <italic>de Vogel 9651</italic>. B, L–M. From <italic>Kalkman 5321</italic>. C, G–J. from <italic>Kerenga LAE 56551</italic>. D. from <italic>Takeuchi &amp; Kulang 11449</italic>. F. from <italic>Moll 9772</italic>. Illustrated by L. Montserrat.</p></caption><graphic xmlns:xlink="http://www.w3.org/1999/xlink" xlink:href="phytokeys-262-245_article-145660__-g001.jpg" position="float" orientation="portrait" xlink:type="simple" id="oo_1414612.jpg"><uri content-type="original_file" xlink:type="simple">https://binary.pensoft.net/fig/1414612</uri></graphic></fig></tp:treatment-sec></tp:taxon-treatment>
