# Supplementary material for: ﻿Taxonomic novelties in New Guinea Uvarieae (Annonaceae): Revision of Pyramidanthe and new genus records of Desmos and Fissistigma
Source: PhytoKeys. 2025 Sep 12;262:245–77. doi: 10.3897/phytokeys.262.145660 (PMC12449694; doi:10.3897/phytokeys.262.145660)
Supplement: XML Treatment for Pyramidanthe nervosa [file phytokeys.262.145660-treatment4.xml]

<!DOCTYPE tp:taxon-treatment
  PUBLIC "-//TaxonX//DTD Taxonomic Treatment Publishing DTD v0 20100105//EN" "tax-treatment-NSO.dtd">
<tp:taxon-treatment xmlns:tp="http://www.plazi.org/taxpub"><tp:treatment-meta><kwd-group><label>Taxon classification</label><kwd>
                <named-content content-type="kingdom">Plantae</named-content>
              </kwd><kwd>
                <named-content content-type="order">Magnoliales</named-content>
              </kwd><kwd>
                <named-content content-type="family">Annonaceae</named-content>
              </kwd></kwd-group><mixed-citation publication-type="journal"><person-group><name><surname>Ezedin</surname><given-names>Zacky</given-names></name><name><surname>Lopes</surname><given-names>Jenifer C.</given-names></name></person-group><article-title>﻿Taxonomic novelties in New Guinea <tp:taxon-name><tp:taxon-name-part taxon-name-part-type="tribe">Uvarieae</tp:taxon-name-part></tp:taxon-name> (<tp:taxon-name><tp:taxon-name-part taxon-name-part-type="family">Annonaceae</tp:taxon-name-part></tp:taxon-name>): Revision of <italic><tp:taxon-name><tp:taxon-name-part taxon-name-part-type="genus" reg="Pyramidanthe">Pyramidanthe</tp:taxon-name-part></tp:taxon-name></italic> and new genus records of <italic><tp:taxon-name><tp:taxon-name-part taxon-name-part-type="genus" reg="Desmos">Desmos</tp:taxon-name-part></tp:taxon-name></italic> and <italic><tp:taxon-name><tp:taxon-name-part taxon-name-part-type="genus" reg="Fissistigma">Fissistigma</tp:taxon-name-part></tp:taxon-name></italic></article-title><source>PhytoKeys</source><day>12</day><month>09</month><year>2025</year><volume>262</volume><fpage>245</fpage><lpage>277</lpage><pub-id pub-id-type="doi">10.3897/phytokeys.262.145660</pub-id></mixed-citation></tp:treatment-meta><tp:nomenclature><label>﻿4.</label><tp:taxon-name><object-id xmlns:xlink="http://www.w3.org/1999/xlink" content-type="arpha" xlink:type="simple">BEBA4113-A98B-5C69-B603-BC036F0082F4</object-id>
              <tp:taxon-name-part taxon-name-part-type="genus" reg="Pyramidanthe">Pyramidanthe</tp:taxon-name-part>
              <tp:taxon-name-part taxon-name-part-type="species" reg="nervosa">nervosa</tp:taxon-name-part>
              <object-id xmlns:xlink="http://www.w3.org/1999/xlink" content-type="ipni" xlink:type="simple">urn:lsid:ipni.org:names:77369120-1</object-id>
            </tp:taxon-name><tp:taxon-authority>Ezedin &amp; J.C.Lopes</tp:taxon-authority><tp:taxon-status xmlns:xlink="http://www.w3.org/1999/xlink" xlink:type="simple">sp. nov.</tp:taxon-status><xref ref-type="fig" rid="F1">Fig. 1A, E, F, K</xref></tp:nomenclature><tp:treatment-sec sec-type="diagnosis" id="SECID0EP4AG"><title>Diagnosis.</title><p>Differs from <italic><tp:taxon-name><tp:taxon-name-part taxon-name-part-type="genus" reg="Pyramidanthe">P.</tp:taxon-name-part> <tp:taxon-name-part taxon-name-part-type="species" reg="beccarii">beccarii</tp:taxon-name-part></tp:taxon-name></italic> in its broadly elliptic leaves (vs. narrowly elliptic), usually mucronate apex (vs. acute to attenuate), secondary veins usually in 12–15 pairs (vs. 6–12 pairs), abaxial laminas that are conspicuously glaucous with prominent secondaries and intersecondaries, and generally thinner outer petals.</p></tp:treatment-sec><tp:treatment-sec sec-type="material" id="SECID0EA5AG"><title>Type.</title><p>Indonesia. West Papua • Oemboei, near Andai, SW of Manokwari, [<named-content xmlns:xlink="http://www.w3.org/1999/xlink" content-type="dwc:verbatimCoordinates" xlink:type="simple"><named-content content-type="geo-json" specific-use="{&#34;type&#34;:&#34;Point&#34;,&#34;coordinates&#34;:[133.966667,-0.916667]}" id="NCID0EJ5AG" xlink:type="simple">0°55'S, 133°58'E</named-content></named-content>], ca. 50 m, 21 May 1960, <italic>Moll BW 9772</italic> (holotype: L! [L.1757513]; isotypes: BO! [BO-1349452], LAE! [73853, 2 sheets], WAG! [WAG.1494740, WAG.1494741]).</p></tp:treatment-sec><tp:treatment-sec sec-type="description" id="SECID0EQ5AG"><title>Description.</title><p>Woody climbers; twigs densely rusty tomentose and often intermixed with longer dark-colored pubescent hairs. Leaves (sub)coriaceous; petioles 10–16 mm long, terete, deeply grooved, densely tomentose-pubescent; laminas (9–)11–14(–18) × (3.5–)5–7(–9) cm, elliptic (to ovate or obovate), adaxial surface white sericeous to early glabrescent, greyish brown in sicco, abaxial surface densely rusty tomentose-pubescent, glaucous (blue-green) white in sicco, base (acute to) rounded to obtuse (to truncate), apex mucronate (to acute); venation eucamptodromous (to brochidodromous), primary vein impressed above and raised below, secondary veins in (9–)12–15 pairs, spaced (6–)8–11 mm apart, angled at 40–45° to the midvein, often with two orders of prominent intersecondaries, 1° intersecondaries always present and prominent, 2° intersecondaries often present but less prominent and located between the secondaries and the 1° intersecondaries, tertiary veins irregularly (straight) percurrent to subreticulate, abaxially prominent. Inflorescences axillary, (2–)3–5-flowered, pedicels 1–3 mm long; bracts 1, near the base of the pedicel, narrowly triangular-ovate, often persistent. Flowers yellowish cream to brownish green at anthesis; sepals 4 × 2 mm, connate at the base, broadly triangular ovate, slightly gibbous, outside rusty sericeous; outer petals 10–15 × 2.5–4.5 mm, narrowly triangular ovate, chartaceous, outside densely rusty sericeous, inside densely grey tomentose; inner petals 5 × 2 mm, triangular ovate, outside sparsely pubescent and becoming more densely so towards the apex, inside glabrous; stamens several, ca. 1 mm long; carpels ca. 10, ca. 2 mm long, ovaries ca. 1 mm long, with tufts of appressed hair at the base. Fruits consisting of 2–10 monocarps; pedicels 5–13(–40) mm long, sepals persistent; stipes 1–5 mm long; monocarps 8–11 × 6–9 mm, (irregularly) globose to ovoid, often irregularly raised or bumpy, glabrous, yellowish to brown when ripe. Seeds 1–3 per monocarp, brown, 6 × 4 mm, oblate, with fleshy rudimentary aril, testa somewhat rough.</p></tp:treatment-sec><tp:treatment-sec sec-type="etymology" id="SECID0EV5AG"><title>Etymology.</title><p>After the prominent venation of the abaxial laminas.</p></tp:treatment-sec><tp:treatment-sec sec-type="distribution" id="SECID0E15AG"><title>Distribution</title><p><bold>(Fig. <xref ref-type="fig" rid="F5">5</xref>).</bold> Indonesian New Guinea and Papua New Guinea.</p></tp:treatment-sec><tp:treatment-sec sec-type="ecology" id="SECID0EH6AG"><title>Ecology and habitat.</title><p>Found in lowland forests up to ca. 600 m.</p></tp:treatment-sec><tp:treatment-sec sec-type="Vernacular names" id="SECID0EM6AG"><title>Vernacular names.</title><p>Aa-safe, Aa-amos (Karel Yumte [=Maybrat?]), Bibka (Manikiong).</p></tp:treatment-sec><tp:treatment-sec sec-type="Preliminary IUCN conservation status" id="SECID0ER6AG"><title>Preliminary IUCN conservation status.</title><p>Least Concern (<abbrev xmlns:xlink="http://www.w3.org/1999/xlink" xlink:title="Least Concern" id="ABBRID0EX6AG" xlink:type="simple">LC</abbrev>). The rather distinct collection of <italic>Hoogland 8867</italic> from the Huon Peninsula extends the <abbrev xmlns:xlink="http://www.w3.org/1999/xlink" xlink:title="Extent of Occurrence" id="ABBRID0E46AG" xlink:type="simple">EOO</abbrev> to more than 90,000 km<sup>2</sup> with an <abbrev xmlns:xlink="http://www.w3.org/1999/xlink" xlink:title="Area of Occupancy" id="ABBRID0EDABG" xlink:type="simple">AOO</abbrev> of 20 km<sup>2</sup>. If this specimen were to be excluded, however, the species would effectively be restricted to the Vogelkop Peninsula with an <abbrev xmlns:xlink="http://www.w3.org/1999/xlink" xlink:title="Extent of Occurrence" id="ABBRID0EJABG" xlink:type="simple">EOO</abbrev> of 756 km<sup>2</sup> and an <abbrev xmlns:xlink="http://www.w3.org/1999/xlink" xlink:title="Area of Occupancy" id="ABBRID0EPABG" xlink:type="simple">AOO</abbrev> of 16 km<sup>2</sup> thus giving it a status of Endangered (EN).</p></tp:treatment-sec><tp:treatment-sec sec-type="notes" id="SECID0EVABG"><title>Notes.</title><p>This group forms a recognizable morphological unit that is closely related to <italic><tp:taxon-name><tp:taxon-name-part taxon-name-part-type="genus" reg="Pyramidanthe">P.</tp:taxon-name-part> <tp:taxon-name-part taxon-name-part-type="species" reg="beccarii">beccarii</tp:taxon-name-part></tp:taxon-name></italic> due to the dense rusty tomentum. At times, there may appear to be some morphological overlap between <italic><tp:taxon-name><tp:taxon-name-part taxon-name-part-type="genus" reg="Pyramidanthe">P.</tp:taxon-name-part> <tp:taxon-name-part taxon-name-part-type="species" reg="beccarii">beccarii</tp:taxon-name-part></tp:taxon-name></italic> and <italic><tp:taxon-name><tp:taxon-name-part taxon-name-part-type="genus" reg="Pyramidanthe">P.</tp:taxon-name-part> <tp:taxon-name-part taxon-name-part-type="species" reg="nervosa">nervosa</tp:taxon-name-part></tp:taxon-name></italic>, primarily in instances where leaves of the former have more conspicuous venation. Nonetheless, the outer petals of <italic><tp:taxon-name><tp:taxon-name-part taxon-name-part-type="genus" reg="Pyramidanthe">P.</tp:taxon-name-part> <tp:taxon-name-part taxon-name-part-type="species" reg="beccarii">beccarii</tp:taxon-name-part></tp:taxon-name></italic> are thicker, and the flowers are usually solitary or in fascicles of up to three (vs. usually three or more).</p><p>It should be noted that <italic>Hoogland 8867</italic> deviates from the rest in its fruiting pedicels which are much longer at 40 mm. Nonetheless, it is tentatively placed here for now as the laminar features agree with the concept of <italic><tp:taxon-name><tp:taxon-name-part taxon-name-part-type="genus" reg="Pyramidanthe">P.</tp:taxon-name-part> <tp:taxon-name-part taxon-name-part-type="species" reg="nervosa">nervosa</tp:taxon-name-part></tp:taxon-name></italic>.</p></tp:treatment-sec><tp:treatment-sec sec-type="material" id="SECID0EWCBG"><title>Additional specimens examined.</title><p>Indonesia. <bold>West Papua</bold> • Ayawasi, Kec. Aifat, Kab. Sorong, first hill NE of the behind the asrama, <named-content xmlns:xlink="http://www.w3.org/1999/xlink" content-type="dwc:verbatimCoordinates" xlink:type="simple"><named-content content-type="geo-json" specific-use="{&#34;type&#34;:&#34;Point&#34;,&#34;coordinates&#34;:[132.483333,-1.150000]}" id="NCID0EBDBG" xlink:type="simple">1°09'S, 132°29'E</named-content></named-content>, 450 m, 7 Sep 1995, <italic>de Vogel 9651</italic> (L [L.4462592]) • SW of Ayawasi, Irafe, plot 12, [ca. <named-content xmlns:xlink="http://www.w3.org/1999/xlink" content-type="dwc:verbatimCoordinates" xlink:type="simple"><named-content content-type="geo-json" specific-use="{&#34;type&#34;:&#34;Point&#34;,&#34;coordinates&#34;:[132.066667,-1.200000]}" id="NCID0ELDBG" xlink:type="simple">1°12'S, 132°04'E</named-content></named-content>], 480 m, 26 Feb 1996, <italic>Polak 1075</italic> (L [L.1754955, L.1754956]) • SW of Ayawasi, near Sakof rukam, near plot 11, <named-content xmlns:xlink="http://www.w3.org/1999/xlink" content-type="dwc:verbatimCoordinates" xlink:type="simple"><named-content content-type="geo-json" specific-use="{&#34;type&#34;:&#34;Point&#34;,&#34;coordinates&#34;:[132.120000,-1.140000]}" id="NCID0EVDBG" xlink:type="simple">1°08'24"S, 132°07'12"E</named-content></named-content>, 475 m, 4 May 1996, <italic>Polak 1245</italic> (K [K001870525], L [L.1757473, L.1757474]).</p><p>Papua New Guinea. <bold>Morobe</bold> • Masba Creek Area, c. 3 miles S of Pindiu, Huon Peninsula, [ca. <named-content xmlns:xlink="http://www.w3.org/1999/xlink" content-type="dwc:verbatimCoordinates" xlink:type="simple"><named-content content-type="geo-json" specific-use="{&#34;type&#34;:&#34;Point&#34;,&#34;coordinates&#34;:[147.516667,-6.450000]}" id="NCID0EDEBG" xlink:type="simple">6°27'S, 147°31'E</named-content></named-content>], 610 m, 5 May 1964, <italic>Hoogland 8867</italic> (A [A02263507, A02263506], L [L.1757517, L.1757518], LAE [108661], US [US03900002, US03900004]).</p></tp:treatment-sec><tp:treatment-sec><!--Section generated to contain objects referenced in tp:taxon-treatment.--><fig id="F1" position="float" orientation="portrait"><object-id xmlns:xlink="http://www.w3.org/1999/xlink" content-type="doi" xlink:type="simple">10.3897/phytokeys.262.145660.figure1</object-id><object-id xmlns:xlink="http://www.w3.org/1999/xlink" content-type="zenodo_dep_id" xlink:type="simple">17115651</object-id><object-id xmlns:xlink="http://www.w3.org/1999/xlink" content-type="arpha" xlink:type="simple">CF776FE3-C21C-500D-A663-DA1A394993AB</object-id><label>Figure 1.</label><caption><p>Rusty tomentose ‘beccarii’ group A, E–F, K. <italic><tp:taxon-name><tp:taxon-name-part taxon-name-part-type="genus" reg="Pyramidanthe">Pyramidanthe</tp:taxon-name-part> <tp:taxon-name-part taxon-name-part-type="species" reg="nervosa">nervosa</tp:taxon-name-part></tp:taxon-name></italic> Ezedin &amp; J.C.Lopes. A. Branch with fruits; E. Detail of the leaf venation; F. Flowers and flower buds; K. Fruit. B, L–M. <italic><tp:taxon-name><tp:taxon-name-part taxon-name-part-type="genus" reg="Pyramidanthe">Pyramidanthe</tp:taxon-name-part> <tp:taxon-name-part taxon-name-part-type="species" reg="montana">montana</tp:taxon-name-part></tp:taxon-name></italic> Ezedin &amp; J.C.Lopes. B. Leaf; L. Monocarp opened, showing inner cavity with one seed removed; M. Seed. C, D, G–J. <italic><tp:taxon-name><tp:taxon-name-part taxon-name-part-type="genus" reg="Pyramidanthe">Pyramidanthe</tp:taxon-name-part> <tp:taxon-name-part taxon-name-part-type="species" reg="beccarii">beccarii</tp:taxon-name-part></tp:taxon-name></italic> (Scheff.) Bangk. &amp; Chaowasku. C, D. Variation in leaf size and morphology; G. Flower with one outer petal removed; H. Outer petal; I. Inner petal; J. Sepal. A, E, K. from <italic>de Vogel 9651</italic>. B, L–M. From <italic>Kalkman 5321</italic>. C, G–J. from <italic>Kerenga LAE 56551</italic>. D. from <italic>Takeuchi &amp; Kulang 11449</italic>. F. from <italic>Moll 9772</italic>. Illustrated by L. Montserrat.</p></caption><graphic xmlns:xlink="http://www.w3.org/1999/xlink" xlink:href="phytokeys-262-245_article-145660__-g001.jpg" position="float" orientation="portrait" xlink:type="simple" id="oo_1414612.jpg"><uri content-type="original_file" xlink:type="simple">https://binary.pensoft.net/fig/1414612</uri></graphic></fig><fig id="F5" position="float" orientation="portrait"><object-id xmlns:xlink="http://www.w3.org/1999/xlink" content-type="doi" xlink:type="simple">10.3897/phytokeys.262.145660.figure5</object-id><object-id xmlns:xlink="http://www.w3.org/1999/xlink" content-type="zenodo_dep_id" xlink:type="simple">17115661</object-id><object-id xmlns:xlink="http://www.w3.org/1999/xlink" content-type="arpha" xlink:type="simple">65296A5E-33D1-53B8-9C43-9A4E8EEE9A36</object-id><label>Figure 5.</label><caption><p>Distribution map of <italic><tp:taxon-name><tp:taxon-name-part taxon-name-part-type="genus" reg="Pyramidanthe">Pyramidanthe</tp:taxon-name-part> <tp:taxon-name-part taxon-name-part-type="species" reg="montana">montana</tp:taxon-name-part></tp:taxon-name></italic> (circle) and <italic><tp:taxon-name><tp:taxon-name-part taxon-name-part-type="genus" reg="Pyramidanthe">P.</tp:taxon-name-part> <tp:taxon-name-part taxon-name-part-type="species" reg="nervosa">nervosa</tp:taxon-name-part></tp:taxon-name></italic> (triangle).</p></caption><graphic xmlns:xlink="http://www.w3.org/1999/xlink" xlink:href="phytokeys-262-245_article-145660__-g005.jpg" position="float" orientation="portrait" xlink:type="simple" id="oo_1414616.jpg"><uri content-type="original_file" xlink:type="simple">https://binary.pensoft.net/fig/1414616</uri></graphic></fig></tp:treatment-sec></tp:taxon-treatment>
