# Supplementary material for: ﻿Taxonomic novelties in New Guinea Uvarieae (Annonaceae): Revision of Pyramidanthe and new genus records of Desmos and Fissistigma
Source: PhytoKeys. 2025 Sep 12;262:245–77. doi: 10.3897/phytokeys.262.145660 (PMC12449694; doi:10.3897/phytokeys.262.145660)
Supplement: XML Treatment for Pyramidanthe oblongifolia [file phytokeys.262.145660-treatment5.xml]

<!DOCTYPE tp:taxon-treatment
  PUBLIC "-//TaxonX//DTD Taxonomic Treatment Publishing DTD v0 20100105//EN" "tax-treatment-NSO.dtd">
<tp:taxon-treatment xmlns:tp="http://www.plazi.org/taxpub"><tp:treatment-meta><kwd-group><label>Taxon classification</label><kwd>
                <named-content content-type="kingdom">Plantae</named-content>
              </kwd><kwd>
                <named-content content-type="order">Magnoliales</named-content>
              </kwd><kwd>
                <named-content content-type="family">Annonaceae</named-content>
              </kwd></kwd-group><mixed-citation publication-type="journal"><person-group><name><surname>Ezedin</surname><given-names>Zacky</given-names></name><name><surname>Lopes</surname><given-names>Jenifer C.</given-names></name></person-group><article-title>﻿Taxonomic novelties in New Guinea <tp:taxon-name><tp:taxon-name-part taxon-name-part-type="tribe">Uvarieae</tp:taxon-name-part></tp:taxon-name> (<tp:taxon-name><tp:taxon-name-part taxon-name-part-type="family">Annonaceae</tp:taxon-name-part></tp:taxon-name>): Revision of <italic><tp:taxon-name><tp:taxon-name-part taxon-name-part-type="genus" reg="Pyramidanthe">Pyramidanthe</tp:taxon-name-part></tp:taxon-name></italic> and new genus records of <italic><tp:taxon-name><tp:taxon-name-part taxon-name-part-type="genus" reg="Desmos">Desmos</tp:taxon-name-part></tp:taxon-name></italic> and <italic><tp:taxon-name><tp:taxon-name-part taxon-name-part-type="genus" reg="Fissistigma">Fissistigma</tp:taxon-name-part></tp:taxon-name></italic></article-title><source>PhytoKeys</source><day>12</day><month>09</month><year>2025</year><volume>262</volume><fpage>245</fpage><lpage>277</lpage><pub-id pub-id-type="doi">10.3897/phytokeys.262.145660</pub-id></mixed-citation></tp:treatment-meta><tp:nomenclature><label>﻿5.</label><tp:taxon-name><object-id xmlns:xlink="http://www.w3.org/1999/xlink" content-type="arpha" xlink:type="simple">BB64B48E-8985-5BE2-9AD8-10F1A42C0A21</object-id>
              <tp:taxon-name-part taxon-name-part-type="genus" reg="Pyramidanthe">Pyramidanthe</tp:taxon-name-part>
              <tp:taxon-name-part taxon-name-part-type="species" reg="oblongifolia">oblongifolia</tp:taxon-name-part>
              <object-id xmlns:xlink="http://www.w3.org/1999/xlink" content-type="ipni" xlink:type="simple">urn:lsid:ipni.org:names:77369121-1</object-id>
            </tp:taxon-name><tp:taxon-authority>Ezedin &amp; J.C.Lopes</tp:taxon-authority><tp:taxon-status xmlns:xlink="http://www.w3.org/1999/xlink" xlink:type="simple">sp. nov.</tp:taxon-status><xref ref-type="fig" rid="F6">Fig. 6</xref></tp:nomenclature><tp:treatment-sec sec-type="diagnosis" id="SECID0EYFBG"><title>Diagnosis.</title><p>Differs from <italic><tp:taxon-name><tp:taxon-name-part taxon-name-part-type="genus" reg="Pyramidanthe">P.</tp:taxon-name-part> <tp:taxon-name-part taxon-name-part-type="species" reg="schlechteri">schlechteri</tp:taxon-name-part></tp:taxon-name></italic> in bearing triangular-ovate outer petals at 14–20 mm wide (vs. 6–10 mm) with sparsely sericeous to glabrescent outside (vs. densely rusty sericeous), and shorter stipes 4–6 mm long (vs. 6–12 mm).</p></tp:treatment-sec><tp:treatment-sec sec-type="material" id="SECID0EJGBG"><title>Type.</title><p>Papua New Guinea. Morobe • Kamiali Wildlife Management Area, banks of Saia River near Hessen Bay, sea level, near <named-content xmlns:xlink="http://www.w3.org/1999/xlink" content-type="dwc:verbatimCoordinates" xlink:type="simple"><named-content content-type="geo-json" specific-use="{&#34;type&#34;:&#34;Point&#34;,&#34;coordinates&#34;:[147.138333,-7.361667]}" id="NCID0ESGBG" xlink:type="simple">7°21.7'S, 147°08.3'E</named-content></named-content>, 21 Jul 2000, <italic>Takeuchi 14693</italic> (holotype: A! [A02263513]; isotypes: K! [K003818169], L! [L.1757470], LAE! [277040, 2 sheets], US! [US3449680]).</p></tp:treatment-sec><tp:treatment-sec sec-type="description" id="SECID0EZGBG"><title>Description.</title><p>Woody climbers; twigs sparsely sericeous, very early glabrescent. Leaves coriaceous; petioles (5-)6–10 mm long, terete, deeply grooved, glabrous; laminas 5–11.5(–17) × (1.5–)2–4 cm, (elliptic to) narrowly oblong (to lorate), adaxial surface sparsely sericeous and very early glabrescent, dark green to yellow green in vivo and grayish to reddish brown in sicco, abaxial surface sparsely sericeous and very early glabrescent, glaucescent light green to blue-green in vivo and greyish to reddish brown in sicco, base obtuse to rounded or truncate (to subcordate), apex acute to obtuse (to slightly acuminate); venation eucamptodromous (to brochidodromous), primary vein (shallowly) impressed above and raised below, secondary veins in 7–12 pairs, spaced 7–15 mm apart, angled at (55–)60–75° to the midvein, rather faint, intersecondaries frequent and faint, tertiary veins irregularly (sub)reticulate, often bifacially prominent. Inflorescences axillary, 1-flowered, pedicels 20–30 mm long; bracts 2, near the base of the pedicel, triangular-ovate, early caducous. Flowers yellow to orange-yellowish at anthesis; sepals 4 × 3.3 mm, connate at the base, broadly triangular ovate, slightly gibbous, outside glabrous to slightly puberulous, inside densely white puberulous; outer petals 20–37 × 14–20 mm, broadly triangular-ovate, subcoriaceous, outside densely verruculose and sparsely sericeous to glabrescent, inside sparsely yellow-orange tomentose; inner petals 7–11 × 6 mm, triangular-ovate, outside glabrous except for the densely puberulous apex, inside glabrous except for the apex; stamens several, 2–3 mm; carpels 5–17, ca. 2 mm long, ovaries ca. 1 mm long. Fruits consisting of 3–6 monocarps; pedicels (10–)35–40 mm long, sepals persistent; stipes 4–6 mm long; monocarps 11–15(–24) × 7–10 mm, ovoid to oblongoid, often irregularly raised or bumpy, often with a rostrate to rounded apex, glabrous, yellow to orange when ripe. Seeds 1–4 per monocarp, glossy dark (purplish) brown, 6–8 × 3 mm, oblate or hemi-ellipsoidal, with fleshy rudimentary aril, testa smooth.</p><fig id="F6" position="float" orientation="portrait"><object-id xmlns:xlink="http://www.w3.org/1999/xlink" content-type="doi" xlink:type="simple">10.3897/phytokeys.262.145660.figure6</object-id><object-id xmlns:xlink="http://www.w3.org/1999/xlink" content-type="zenodo_dep_id" xlink:type="simple">17115663</object-id><object-id xmlns:xlink="http://www.w3.org/1999/xlink" content-type="arpha" xlink:type="simple">A180A017-CAD1-540A-AD3D-C2E3A57A6194</object-id><label>Figure 6.</label><caption><p><italic><tp:taxon-name><tp:taxon-name-part taxon-name-part-type="genus" reg="Pyramidanthe">Pyramidanthe</tp:taxon-name-part> <tp:taxon-name-part taxon-name-part-type="species" reg="oblongifolia">oblongifolia</tp:taxon-name-part></tp:taxon-name></italic> Ezedin &amp; J.C.Lopes. A. Branch with flower and fruit; B. Fruit; C. Monocarp opened, showing disposition of the seeds; D. Seed. A–B from <italic>Takeuchi 14693</italic>, C–D from <italic>Takeuchi 9235</italic>. Illustrated by L. Montserrat.</p></caption><graphic xmlns:xlink="http://www.w3.org/1999/xlink" xlink:href="phytokeys-262-245_article-145660__-g006.jpg" position="float" orientation="portrait" xlink:type="simple" id="oo_1414617.jpg"><uri content-type="original_file" xlink:type="simple">https://binary.pensoft.net/fig/1414617</uri></graphic></fig></tp:treatment-sec><tp:treatment-sec sec-type="etymology" id="SECID0E1HBG"><title>Etymology.</title><p>After its distinctly oblong laminas.</p></tp:treatment-sec><tp:treatment-sec sec-type="distribution" id="SECID0E6HBG"><title>Distribution</title><p><bold>(Fig. <xref ref-type="fig" rid="F7">7</xref>).</bold> Indonesian New Guinea and Papua New Guinea.</p></tp:treatment-sec><tp:treatment-sec sec-type="ecology" id="SECID0EMIBG"><title>Ecology and habitat.</title><p>From lowland to lower montane forests, up to ca. 900 m.</p></tp:treatment-sec><tp:treatment-sec sec-type="Vernacular names" id="SECID0ERIBG"><title>Vernacular names.</title><p>Kiesenaigiek (Mooi).</p></tp:treatment-sec><tp:treatment-sec sec-type="Preliminary IUCN conservation status" id="SECID0EWIBG"><title>Preliminary IUCN conservation status.</title><p>Least Concern (<abbrev xmlns:xlink="http://www.w3.org/1999/xlink" xlink:title="Least Concern" id="ABBRID0E3IBG" xlink:type="simple">LC</abbrev>). This species is widespread across the island with an <abbrev xmlns:xlink="http://www.w3.org/1999/xlink" xlink:title="Extent of Occurrence" id="ABBRID0EAJBG" xlink:type="simple">EOO</abbrev> of over 700,000 km<sup>2</sup> and <abbrev xmlns:xlink="http://www.w3.org/1999/xlink" xlink:title="Area of Occupancy" id="ABBRID0EGJBG" xlink:type="simple">AOO</abbrev> of 48 km<sup>2</sup>.</p></tp:treatment-sec><tp:treatment-sec sec-type="notes" id="SECID0EMJBG"><title>Notes.</title><p>This species can be readily identified by its distinctly oblong leaves, large outer petals, long flowering pedicels, and monocarps that are often cylindrical with a rostrate apex. The narrowly oblong leaf shape, as the specific epithet indicates, is unique to this species, with only a couple of collections of <italic><tp:taxon-name><tp:taxon-name-part taxon-name-part-type="genus" reg="Pyramidanthe">P.</tp:taxon-name-part> <tp:taxon-name-part taxon-name-part-type="species" reg="schlechteri">schlechteri</tp:taxon-name-part></tp:taxon-name></italic> bearing similarly shaped laminas. Due to limited flowering material, the flowers could not be dissected to observe the inner chamber. Instead, the parts of the inner flower chamber were described from the detailed field notes of <italic>Takeuchi 9235</italic> and <italic>14693</italic>; thus, their measurements are representative of fresh material.</p><p>This species was referred to as two separate species, <italic><tp:taxon-name><tp:taxon-name-part taxon-name-part-type="genus" reg="Mitrella">Mitrella</tp:taxon-name-part></tp:taxon-name></italic> sp. 1 (<italic>Takeuchi et al. 14192</italic>) and <italic><tp:taxon-name><tp:taxon-name-part taxon-name-part-type="genus" reg="Mitrella">Mitrella</tp:taxon-name-part></tp:taxon-name></italic> sp. 2 (<italic>Coode 8031</italic>), in the phylogenetic analyses by <xref ref-type="bibr" rid="B4">Bangkomnate et al. (2021)</xref>. Both samples appeared as strongly supported sisters in the tree, this clade then sister to <italic>Utteridge 330</italic>, here placed under <italic><tp:taxon-name><tp:taxon-name-part taxon-name-part-type="genus" reg="Pyramidanthe">P.</tp:taxon-name-part> <tp:taxon-name-part taxon-name-part-type="species" reg="beccarii">beccarii</tp:taxon-name-part></tp:taxon-name></italic>.</p><p>The collection of <italic>Jacobs 8788</italic> (L!) from the middle slopes of Mt. Bosavi superficially resembles this species, which is also known to occur in the area at lower elevations. However, it differs notably as it has densely rusty tomentose twigs and lamina undersides. Due to the uncertain placement of this specimen, along with its lack of flowers, it is excluded from this treatment. It may represent a separate taxon, but the material is too insufficient to warrant description at this time. Also excluded from this account is <italic>Clemens &amp; Clemens 498</italic> (L!), which is superficially similar to this species but it is sterile and with notably larger leaves.</p></tp:treatment-sec><tp:treatment-sec sec-type="material" id="SECID0EMLBG"><title>Additional specimens examined.</title><p>Indonesia. <bold>Papua</bold> • Soengei Maroka [=?Sungai Merauke (=Maro River)], [ca. <named-content xmlns:xlink="http://www.w3.org/1999/xlink" content-type="dwc:verbatimCoordinates" xlink:type="simple"><named-content content-type="geo-json" specific-use="{&#34;type&#34;:&#34;Point&#34;,&#34;coordinates&#34;:[140.383333,-8.433333]}" id="NCID0EXLBG" xlink:type="simple">8°26'S, 140°23'E</named-content></named-content>], [sea level], Apr 1901, <italic>Jaheri 340</italic> (BO [BO-1353934, BO-1353935, BO-1353936]) • Upper part of Hollandia (=Sukarnapura =Djajapura [=Jayapura]), [ca. <named-content xmlns:xlink="http://www.w3.org/1999/xlink" content-type="dwc:verbatimCoordinates" xlink:type="simple"><named-content content-type="geo-json" specific-use="{&#34;type&#34;:&#34;Point&#34;,&#34;coordinates&#34;:[140.666667,-2.566667]}" id="NCID0EBMBG" xlink:type="simple">2°34'S, 140°40'E</named-content></named-content>], 300 m, 26 Jul 1966, <italic>Kostermans &amp; Soegeng 37</italic> (BO [BO-1385472]) • Mimika Regency, PT-Freeport Indonesia Concession Area, along main road from Portsite to Timika, km 23, <named-content xmlns:xlink="http://www.w3.org/1999/xlink" content-type="dwc:verbatimCoordinates" xlink:type="simple"><named-content content-type="geo-json" specific-use="{&#34;type&#34;:&#34;Point&#34;,&#34;coordinates&#34;:[136.900000,-4.633333]}" id="NCID0ELMBG" xlink:type="simple">4°38'S, 136°54'E</named-content></named-content>, 10 m, 16 Feb 1998, <italic>Coode 8031</italic> (A [A02263511, A02263512], BISH [BISH1298086], L [L.3724685, L.3728214, L.3724684], LAE [284763], SING); <bold>West Papua</bold> • Warsamson valley, E of Sorong, [ca. <named-content xmlns:xlink="http://www.w3.org/1999/xlink" content-type="dwc:verbatimCoordinates" xlink:type="simple"><named-content content-type="geo-json" specific-use="{&#34;type&#34;:&#34;Point&#34;,&#34;coordinates&#34;:[131.400000,-0.816667]}" id="NCID0EXMBG" xlink:type="simple">0°49'S, 131°24'E</named-content></named-content>], 50 m, 3 Jun 1968, <italic>Vink 17577</italic> (BO [BO-1350055]).</p><p>Papua New Guinea. <bold>Milne Bay</bold> • Baniara subdistrict, W of Opanabu village, approx. <named-content xmlns:xlink="http://www.w3.org/1999/xlink" content-type="dwc:verbatimCoordinates" xlink:type="simple"><named-content content-type="geo-json" specific-use="{&#34;type&#34;:&#34;Point&#34;,&#34;coordinates&#34;:[149.700000,-10.016667]}" id="NCID0EFNBG" xlink:type="simple">10°01'S, 149°42'E</named-content></named-content>, 700 m, 10 Jul 1969, <italic>Kanis 1195</italic> (LAE [209030]) • Raba Raba subdist., Mayu camp I, junction of Mayu &amp; Ugat Rives, Mt. Suckling., <named-content xmlns:xlink="http://www.w3.org/1999/xlink" content-type="dwc:verbatimCoordinates" xlink:type="simple"><named-content content-type="geo-json" specific-use="{&#34;type&#34;:&#34;Point&#34;,&#34;coordinates&#34;:[149.166667,-9.616667]}" id="NCID0EPNBG" xlink:type="simple">9°37'S, 149°10'E</named-content></named-content>, 860 m, 7 Jun 1972, <italic>Leach &amp; Katik LAE 56116</italic> (BO [BO-13444471], BRI [AQ0351361], L [L.1757509], LAE [201453], SING) • ibid., 330 m, 23 Jun 1972, Leach LAE 56069 (BRI [AQ0351336], L [L.1757533]) • Maiyu River, ca. 16 km WNW of Biniguni airstrip, <named-content xmlns:xlink="http://www.w3.org/1999/xlink" content-type="dwc:verbatimCoordinates" xlink:type="simple"><named-content content-type="geo-json" specific-use="{&#34;type&#34;:&#34;Point&#34;,&#34;coordinates&#34;:[149.166667,-9.666667]}" id="NCID0EZNBG" xlink:type="simple">9°40'S, 149°10'E</named-content></named-content>, 150 m, 1 Jul 1972, <italic>Pullen 8396</italic> (A [A02263509], BO [BO-1372536], L [L.1757542]); <bold>Morobe</bold> • Quembung vicinity, 760 m, 12 Sep 1935, <italic>Clemens 1200</italic> (L [L.1757555]) • Kamiali Wildlife Management Area, banks of Saia River near Hessen Bay, near <named-content xmlns:xlink="http://www.w3.org/1999/xlink" content-type="dwc:verbatimCoordinates" xlink:type="simple"><named-content content-type="geo-json" specific-use="{&#34;type&#34;:&#34;Point&#34;,&#34;coordinates&#34;:[147.138333,-7.361667]}" id="NCID0EHOBG" xlink:type="simple">7°21.7'S, 147°08.3'E</named-content></named-content>, sea level, 14 Jan 2001, <italic>Takeuchi 14912</italic> (A [A02263510], BRIT [BRIT619081], K [K003818156], L [L.1757471], LAE [277895]) • Alluvial forest along Tabare (Tabali) River, near <named-content xmlns:xlink="http://www.w3.org/1999/xlink" content-type="dwc:verbatimCoordinates" xlink:type="simple"><named-content content-type="geo-json" specific-use="{&#34;type&#34;:&#34;Point&#34;,&#34;coordinates&#34;:[147.091667,-7.266667]}" id="NCID0EROBG" xlink:type="simple">7°16'S, 147°05.5'E</named-content></named-content>, 75–100 m, 12–18 Jul 2001, <italic>Takeuchi 15388</italic> (A [A02263514], BRIT [BRIT619081], K [K003818148], LAE [286747]); <bold>Southern Highlands</bold> • Mt. Bosavi, Northern side, near mission station, <named-content xmlns:xlink="http://www.w3.org/1999/xlink" content-type="dwc:verbatimCoordinates" xlink:type="simple"><named-content content-type="geo-json" specific-use="{&#34;type&#34;:&#34;Point&#34;,&#34;coordinates&#34;:[142.833333,-6.433333]}" id="NCID0E4OBG" xlink:type="simple">6°26'S, 142°50'E</named-content></named-content>, 700–800 m, 6 Oct 1973, <italic>Jacobs 9049</italic> (L [L.1757475]) • ibid., 600–700 m, 29 Oct 1973, <italic>Jacobs 9505</italic> (L [L.1757478]) • Kutubu district, swamp forest adjacent to Waro and Ubogo villages, NE towards the low ridge, <named-content xmlns:xlink="http://www.w3.org/1999/xlink" content-type="dwc:verbatimCoordinates" xlink:type="simple"><named-content content-type="geo-json" specific-use="{&#34;type&#34;:&#34;Point&#34;,&#34;coordinates&#34;:[143.200000,-6.533333]}" id="NCID0EJPBG" xlink:type="simple">6°32'S, 143°12'E</named-content></named-content>, 425 m, 14 Sep 1993, <italic>Takeuchi 9235</italic> (A [A00935245], E [E00670271], L [L.1757519, L.1757520], US [US3316892]).</p></tp:treatment-sec><tp:treatment-sec><!--Section generated to contain objects referenced in tp:taxon-treatment.--><fig id="F7" position="float" orientation="portrait"><object-id xmlns:xlink="http://www.w3.org/1999/xlink" content-type="doi" xlink:type="simple">10.3897/phytokeys.262.145660.figure7</object-id><object-id xmlns:xlink="http://www.w3.org/1999/xlink" content-type="zenodo_dep_id" xlink:type="simple">17115665</object-id><object-id xmlns:xlink="http://www.w3.org/1999/xlink" content-type="arpha" xlink:type="simple">7CBB7694-9C86-51A0-8DEB-C1756D183F97</object-id><label>Figure 7.</label><caption><p>Distribution map of <italic><tp:taxon-name><tp:taxon-name-part taxon-name-part-type="genus" reg="Pyramidanthe">Pyramidanthe</tp:taxon-name-part> <tp:taxon-name-part taxon-name-part-type="species" reg="oblongifolia">oblongifolia</tp:taxon-name-part></tp:taxon-name></italic> (circle) and <italic><tp:taxon-name><tp:taxon-name-part taxon-name-part-type="genus" reg="Pyramidanthe">P.</tp:taxon-name-part> <tp:taxon-name-part taxon-name-part-type="species" reg="parvifolia">parvifolia</tp:taxon-name-part></tp:taxon-name></italic> (triangle).</p></caption><graphic xmlns:xlink="http://www.w3.org/1999/xlink" xlink:href="phytokeys-262-245_article-145660__-g007.jpg" position="float" orientation="portrait" xlink:type="simple" id="oo_1414618.jpg"><uri content-type="original_file" xlink:type="simple">https://binary.pensoft.net/fig/1414618</uri></graphic></fig></tp:treatment-sec><ref-list><ref id="B4"><mixed-citation xmlns:xlink="http://www.w3.org/1999/xlink" xlink:type="simple"><person-group><name name-style="western"><surname>Bangkomnate</surname><given-names>R</given-names></name><name name-style="western"><surname>Damthongdee</surname><given-names>A</given-names></name><name name-style="western"><surname>Baka</surname><given-names>A</given-names></name><name name-style="western"><surname>Aongyong</surname><given-names>K</given-names></name><name name-style="western"><surname>Chaowasku</surname><given-names>T</given-names></name></person-group> (<year>2021</year>) <italic><tp:taxon-name><tp:taxon-name-part taxon-name-part-type="genus">Pyramidanthe</tp:taxon-name-part></tp:taxon-name></italic> and <italic><tp:taxon-name><tp:taxon-name-part taxon-name-part-type="genus">Mitrella</tp:taxon-name-part></tp:taxon-name></italic> (<tp:taxon-name><tp:taxon-name-part taxon-name-part-type="family">Annonaceae</tp:taxon-name-part></tp:taxon-name>, <tp:taxon-name><tp:taxon-name-part taxon-name-part-type="tribe">Uvarieae</tp:taxon-name-part></tp:taxon-name>) unified: Molecular phylogenetic and morphological congruence, with new combinations in <italic><tp:taxon-name><tp:taxon-name-part taxon-name-part-type="genus">Pyramidanthe.</tp:taxon-name-part></tp:taxon-name></italic> Willdenowia 51: 383–394. <ext-link xlink:href="10.3372/wi.51.51306" ext-link-type="doi" xlink:type="simple">https://doi.org/10.3372/wi.51.51306</ext-link></mixed-citation></ref></ref-list></tp:taxon-treatment>
