# Supplementary material for: ﻿Taxonomic novelties in New Guinea Uvarieae (Annonaceae): Revision of Pyramidanthe and new genus records of Desmos and Fissistigma
Source: PhytoKeys. 2025 Sep 12;262:245–77. doi: 10.3897/phytokeys.262.145660 (PMC12449694; doi:10.3897/phytokeys.262.145660)
Supplement: XML Treatment for Pyramidanthe parvifolia [file phytokeys.262.145660-treatment6.xml]

<!DOCTYPE tp:taxon-treatment
  PUBLIC "-//TaxonX//DTD Taxonomic Treatment Publishing DTD v0 20100105//EN" "tax-treatment-NSO.dtd">
<tp:taxon-treatment xmlns:tp="http://www.plazi.org/taxpub"><tp:treatment-meta><kwd-group><label>Taxon classification</label><kwd>
                <named-content content-type="kingdom">Plantae</named-content>
              </kwd><kwd>
                <named-content content-type="order">Magnoliales</named-content>
              </kwd><kwd>
                <named-content content-type="family">Annonaceae</named-content>
              </kwd></kwd-group><mixed-citation publication-type="journal"><person-group><name><surname>Ezedin</surname><given-names>Zacky</given-names></name><name><surname>Lopes</surname><given-names>Jenifer C.</given-names></name></person-group><article-title>﻿Taxonomic novelties in New Guinea <tp:taxon-name><tp:taxon-name-part taxon-name-part-type="tribe">Uvarieae</tp:taxon-name-part></tp:taxon-name> (<tp:taxon-name><tp:taxon-name-part taxon-name-part-type="family">Annonaceae</tp:taxon-name-part></tp:taxon-name>): Revision of <italic><tp:taxon-name><tp:taxon-name-part taxon-name-part-type="genus" reg="Pyramidanthe">Pyramidanthe</tp:taxon-name-part></tp:taxon-name></italic> and new genus records of <italic><tp:taxon-name><tp:taxon-name-part taxon-name-part-type="genus" reg="Desmos">Desmos</tp:taxon-name-part></tp:taxon-name></italic> and <italic><tp:taxon-name><tp:taxon-name-part taxon-name-part-type="genus" reg="Fissistigma">Fissistigma</tp:taxon-name-part></tp:taxon-name></italic></article-title><source>PhytoKeys</source><day>12</day><month>09</month><year>2025</year><volume>262</volume><fpage>245</fpage><lpage>277</lpage><pub-id pub-id-type="doi">10.3897/phytokeys.262.145660</pub-id></mixed-citation></tp:treatment-meta><tp:nomenclature><label>﻿6.</label><tp:taxon-name><object-id xmlns:xlink="http://www.w3.org/1999/xlink" content-type="arpha" xlink:type="simple">1EE3E7D0-D7AC-52C6-B6C4-5125968DEC48</object-id>
              <tp:taxon-name-part taxon-name-part-type="genus" reg="Pyramidanthe">Pyramidanthe</tp:taxon-name-part>
              <tp:taxon-name-part taxon-name-part-type="species" reg="parvifolia">parvifolia</tp:taxon-name-part>
              <object-id xmlns:xlink="http://www.w3.org/1999/xlink" content-type="ipni" xlink:type="simple">urn:lsid:ipni.org:names:77369122-1</object-id>
            </tp:taxon-name><tp:taxon-authority>Ezedin &amp; J.C.Lopes</tp:taxon-authority><tp:taxon-status xmlns:xlink="http://www.w3.org/1999/xlink" xlink:type="simple">sp. nov.</tp:taxon-status><xref ref-type="fig" rid="F3">Fig. 3D–G</xref></tp:nomenclature><tp:treatment-sec sec-type="diagnosis" id="SECID0E5QBG"><title>Diagnosis.</title><p>Differs from <italic><tp:taxon-name><tp:taxon-name-part taxon-name-part-type="genus" reg="Pyramidanthe">P.</tp:taxon-name-part> <tp:taxon-name-part taxon-name-part-type="species" reg="schlechteri">schlechteri</tp:taxon-name-part></tp:taxon-name></italic> in bearing smaller leaves up to 5 × 2.5 cm (vs. 6–15.5 × 3–5 cm), thinner flowering pedicels, outer petals that are smaller measuring 10–12 × 4–5 mm (vs. 15–35 × 6–10 mm), and new leaves which flush out with a bronze abaxial sheen.</p></tp:treatment-sec><tp:treatment-sec sec-type="material" id="SECID0EPRBG"><title>Type.</title><p>Papua New Guinea. <bold>Sandaun</bold> • North of junction of Bielga and Mogofola Rivers, Telefomin subdistrict, 2100 m,<named-content xmlns:xlink="http://www.w3.org/1999/xlink" content-type="dwc:verbatimCoordinates" xlink:type="simple"><named-content content-type="geo-json" specific-use="{&#34;type&#34;:&#34;Point&#34;,&#34;coordinates&#34;:[141.083333,-5.000000]}" id="NCID0E1RBG" xlink:type="simple">5°00'S, 141°05'E</named-content></named-content>, 1 Jun 1975, <italic>Vinas &amp; Wiakabu LAE 59640</italic> (holotype: A! [A02263537]; isotypes: BRI! [AQ0350359], L! [L.1757516], LAE! [224447]).</p></tp:treatment-sec><tp:treatment-sec sec-type="description" id="SECID0EBSBG"><title>Description.</title><p>Woody climbers; twigs rusty sericeous and early glabrescent. Leaves chartaceous; petioles 5–8 mm long, terete, sharply grooved, densely rusty sericeous and very early glabrescent; laminas (2.5–)3.5–5 × (1.5–)2–2.5 cm, elliptic, adaxial surface sparsely sericeous and early glabrescent, dark green in vivo and greyish brown in sicco, abaxial surface rusty sericeous to glabrescent, brownish green in vivo and brown in sicco, base obtuse to acute, apex bluntly rounded to acute; venation eucamptodromous, primary vein sharply impressed above and raised below, secondary veins in 6–8 pairs, spaced 8–10 mm apart, angled at ca. 60° to the midvein, intersecondaries sometimes present but faint, tertiary veins irregularly percurrent to subreticulate, inconspicuous. Inflorescences axillary, 1-flowered, pedicels ca. 10 mm long, thin and wiry, ca. 1 mm wide; bracts 2, near base of the pedicel, triangular-ovate, caducous. Flowers rusty brown at anthesis; sepals 2 × 1 mm, partially connate at base, triangular ovate, slightly gibbous, outside sparsely rusty sericeous; outer petals 10–12 × 4–5 mm, narrowly triangular-ovate, subcoriaceous, outside sparsely rusty sericeous, inside densely greyish-brown tomentose; inner petals 3 × 2 mm, triangular-ovate, ca. 1 mm thick, outside mostly glabrous but densely sericeous at the apex, inside mostly glabrous but densely golden tomentose at the apex; stamens several, ca. 1.5 mm long; carpels ca. 8, ca. 1.5 mm long, ovaries ca. 0.8–1 mm long. Fruits consisting of ca. 2–3(–5) monocarps; pedicels 20 mm long, sepals caducous; stipes 3–4 mm long; monocarps ca. 10–11 × 10 mm, (irregularly) globose, the surface verruculose, glabrous, orange when ripe. Seeds not observed.</p></tp:treatment-sec><tp:treatment-sec sec-type="etymology" id="SECID0EGSBG"><title>Etymology.</title><p>After its small leaves.</p></tp:treatment-sec><tp:treatment-sec sec-type="distribution" id="SECID0ELSBG"><title>Distribution</title><p><bold>(Fig. <xref ref-type="fig" rid="F7">7</xref>).</bold> Indonesian New Guinea and Papua New Guinea.</p><fig id="F7" position="float" orientation="portrait"><object-id xmlns:xlink="http://www.w3.org/1999/xlink" content-type="doi" xlink:type="simple">10.3897/phytokeys.262.145660.figure7</object-id><object-id xmlns:xlink="http://www.w3.org/1999/xlink" content-type="zenodo_dep_id" xlink:type="simple">17115665</object-id><object-id xmlns:xlink="http://www.w3.org/1999/xlink" content-type="arpha" xlink:type="simple">7CBB7694-9C86-51A0-8DEB-C1756D183F97</object-id><label>Figure 7.</label><caption><p>Distribution map of <italic><tp:taxon-name><tp:taxon-name-part taxon-name-part-type="genus" reg="Pyramidanthe">Pyramidanthe</tp:taxon-name-part> <tp:taxon-name-part taxon-name-part-type="species" reg="oblongifolia">oblongifolia</tp:taxon-name-part></tp:taxon-name></italic> (circle) and <italic><tp:taxon-name><tp:taxon-name-part taxon-name-part-type="genus" reg="Pyramidanthe">P.</tp:taxon-name-part> <tp:taxon-name-part taxon-name-part-type="species" reg="parvifolia">parvifolia</tp:taxon-name-part></tp:taxon-name></italic> (triangle).</p></caption><graphic xmlns:xlink="http://www.w3.org/1999/xlink" xlink:href="phytokeys-262-245_article-145660__-g007.jpg" position="float" orientation="portrait" xlink:type="simple" id="oo_1414618.jpg"><uri content-type="original_file" xlink:type="simple">https://binary.pensoft.net/fig/1414618</uri></graphic></fig></tp:treatment-sec><tp:treatment-sec sec-type="ecology" id="SECID0E2TBG"><title>Ecology and habitat.</title><p>Found in montane forests, including degraded secondary forests, from 1060–2100 m. On slopes and ridges dominated by <italic><tp:taxon-name><tp:taxon-name-part taxon-name-part-type="genus" reg="Agathis">Agathis</tp:taxon-name-part></tp:taxon-name></italic> and likely <tp:taxon-name><tp:taxon-name-part taxon-name-part-type="family">Fagaceae</tp:taxon-name-part></tp:taxon-name>.</p></tp:treatment-sec><tp:treatment-sec sec-type="Preliminary IUCN conservation status" id="SECID0ENUBG"><title>Preliminary IUCN conservation status.</title><p>Data Deficient (DD). Only known from two localities widely spaced apart. Due to this, the <abbrev xmlns:xlink="http://www.w3.org/1999/xlink" xlink:title="Extent of Occurrence" id="ABBRID0ETUBG" xlink:type="simple">EOO</abbrev> could not be calculated and thus, no meaningful assessment can be made. It seems likely to be found in other localities along the Central Cordillera.</p></tp:treatment-sec><tp:treatment-sec sec-type="notes" id="SECID0EXUBG"><title>Notes.</title><p>Currently known only from two collections that are separated by over ca. 550 km apart in distance and also by over 1000 m in altitude. Despite this distance, they are both united by their similar morphology. A couple of collections of <italic><tp:taxon-name><tp:taxon-name-part taxon-name-part-type="genus" reg="Pyramidanthe">P.</tp:taxon-name-part> <tp:taxon-name-part taxon-name-part-type="species" reg="schlechteri">schlechteri</tp:taxon-name-part></tp:taxon-name></italic> may bear leaves that approach those of <italic><tp:taxon-name><tp:taxon-name-part taxon-name-part-type="genus" reg="Pyramidanthe">P.</tp:taxon-name-part> <tp:taxon-name-part taxon-name-part-type="species" reg="parvifolia">parvifolia</tp:taxon-name-part></tp:taxon-name></italic>. Still, the latter can be distinguished by its much smaller flowers and the new leaves which display a distinct bronze abaxial sheen due to the densely appressed hairs.</p><p>The single monocarp on the type sheet at A has what appears to be an undeveloped seed, thus seed morphology could not be properly observed.</p></tp:treatment-sec><tp:treatment-sec sec-type="material" id="SECID0EUVBG"><title>Additional specimens examined.</title><p>Indonesia. <bold>West Papua</bold> • Waponga drilling camp, <named-content xmlns:xlink="http://www.w3.org/1999/xlink" content-type="dwc:verbatimCoordinates" xlink:type="simple"><named-content content-type="geo-json" specific-use="{&#34;type&#34;:&#34;Point&#34;,&#34;coordinates&#34;:[136.340000,-3.080000]}" id="NCID0E6VBG" xlink:type="simple">3°04'48"S, 136°20'24"E</named-content></named-content>, 1060 m, 13 Apr 1998, <italic>Ridsdale 2564</italic> (L [L.1754996]).</p></tp:treatment-sec><tp:treatment-sec><!--Section generated to contain objects referenced in tp:taxon-treatment.--><fig id="F3" position="float" orientation="portrait"><object-id xmlns:xlink="http://www.w3.org/1999/xlink" content-type="doi" xlink:type="simple">10.3897/phytokeys.262.145660.figure3</object-id><object-id xmlns:xlink="http://www.w3.org/1999/xlink" content-type="zenodo_dep_id" xlink:type="simple">17115657</object-id><object-id xmlns:xlink="http://www.w3.org/1999/xlink" content-type="arpha" xlink:type="simple">57465888-5B9D-59DE-84A8-7C01C073FD1F</object-id><label>Figure 3.</label><caption><p>Sericeous-subglabrous ‘schlechteri’ group. A–C. <italic><tp:taxon-name><tp:taxon-name-part taxon-name-part-type="genus" reg="Pyramidanthe">Pyramidanthe</tp:taxon-name-part> <tp:taxon-name-part taxon-name-part-type="species" reg="ledermannii">ledermannii</tp:taxon-name-part></tp:taxon-name></italic> (Diels) Bangk. &amp; Chaowasku. A. Branch with fruit; B. Fruit; C. Seed. D–G. <italic><tp:taxon-name><tp:taxon-name-part taxon-name-part-type="genus" reg="Pyramidanthe">Pyramidanthe</tp:taxon-name-part> <tp:taxon-name-part taxon-name-part-type="species" reg="parvifolia">parvifolia</tp:taxon-name-part></tp:taxon-name></italic> Ezedin &amp; J.C.Lopes. D. Fruit; E. Branch with flower; F. Flower; G. Monocarp. H–L. <italic><tp:taxon-name><tp:taxon-name-part taxon-name-part-type="genus" reg="Pyramidanthe">Pyramidanthe</tp:taxon-name-part> <tp:taxon-name-part taxon-name-part-type="species" reg="schlechteri">schlechteri</tp:taxon-name-part></tp:taxon-name></italic> (Diels) Bangk. &amp; Chaowasku. H. Branch with fruit; I. Flower with one outer petal removed; J. Fruit; K. Monocarp opened, showing seed arrangement; L. Seed. A–C from <italic>Henty &amp; Foreman NGF 42681</italic>, D–G from <italic>Vinas &amp; Wiakabu LAE 59640</italic>, H, J from <italic>Henty &amp; Foreman NGF 42681</italic>, I from <italic>Hartley 11488</italic>, K–L from <italic>Clemens 3850</italic>. Illustrated by L. Montserrat.</p></caption><graphic xmlns:xlink="http://www.w3.org/1999/xlink" xlink:href="phytokeys-262-245_article-145660__-g003.jpg" position="float" orientation="portrait" xlink:type="simple" id="oo_1414614.jpg"><uri content-type="original_file" xlink:type="simple">https://binary.pensoft.net/fig/1414614</uri></graphic></fig></tp:treatment-sec></tp:taxon-treatment>
