# Supplementary material for: ﻿Taxonomic novelties in New Guinea Uvarieae (Annonaceae): Revision of Pyramidanthe and new genus records of Desmos and Fissistigma
Source: PhytoKeys. 2025 Sep 12;262:245–77. doi: 10.3897/phytokeys.262.145660 (PMC12449694; doi:10.3897/phytokeys.262.145660)
Supplement: XML Treatment for Pyramidanthe schlechteri [file phytokeys.262.145660-treatment7.xml]

<!DOCTYPE tp:taxon-treatment
  PUBLIC "-//TaxonX//DTD Taxonomic Treatment Publishing DTD v0 20100105//EN" "tax-treatment-NSO.dtd">
<tp:taxon-treatment xmlns:tp="http://www.plazi.org/taxpub"><tp:treatment-meta><kwd-group><label>Taxon classification</label><kwd>
                <named-content content-type="kingdom">Plantae</named-content>
              </kwd><kwd>
                <named-content content-type="order">Magnoliales</named-content>
              </kwd><kwd>
                <named-content content-type="family">Annonaceae</named-content>
              </kwd></kwd-group><mixed-citation publication-type="journal"><person-group><name><surname>Ezedin</surname><given-names>Zacky</given-names></name><name><surname>Lopes</surname><given-names>Jenifer C.</given-names></name></person-group><article-title>﻿Taxonomic novelties in New Guinea <tp:taxon-name><tp:taxon-name-part taxon-name-part-type="tribe">Uvarieae</tp:taxon-name-part></tp:taxon-name> (<tp:taxon-name><tp:taxon-name-part taxon-name-part-type="family">Annonaceae</tp:taxon-name-part></tp:taxon-name>): Revision of <italic><tp:taxon-name><tp:taxon-name-part taxon-name-part-type="genus" reg="Pyramidanthe">Pyramidanthe</tp:taxon-name-part></tp:taxon-name></italic> and new genus records of <italic><tp:taxon-name><tp:taxon-name-part taxon-name-part-type="genus" reg="Desmos">Desmos</tp:taxon-name-part></tp:taxon-name></italic> and <italic><tp:taxon-name><tp:taxon-name-part taxon-name-part-type="genus" reg="Fissistigma">Fissistigma</tp:taxon-name-part></tp:taxon-name></italic></article-title><source>PhytoKeys</source><day>12</day><month>09</month><year>2025</year><volume>262</volume><fpage>245</fpage><lpage>277</lpage><pub-id pub-id-type="doi">10.3897/phytokeys.262.145660</pub-id></mixed-citation></tp:treatment-meta><tp:nomenclature><label>﻿7.</label><tp:taxon-name><object-id xmlns:xlink="http://www.w3.org/1999/xlink" content-type="arpha" xlink:type="simple">8A4FB2D4-D536-53E9-9143-BFC95694FEE3</object-id>
              <tp:taxon-name-part taxon-name-part-type="genus" reg="Pyramidanthe">Pyramidanthe</tp:taxon-name-part>
              <tp:taxon-name-part taxon-name-part-type="species" reg="schlechteri">schlechteri</tp:taxon-name-part>
            </tp:taxon-name><tp:taxon-authority>(Diels) Bangk. &amp; Chaowasku, Willdenowia 51(3): 389. 2021.</tp:taxon-authority><xref ref-type="fig" rid="F3">Fig. 3D–L</xref><tp:nomenclature-citation-list><tp:nomenclature-citation><tp:taxon-name>
                  <tp:taxon-name-part taxon-name-part-type="genus" reg="Mitrella">Mitrella</tp:taxon-name-part> <tp:taxon-name-part taxon-name-part-type="species" reg="schlechteri">schlechteri</tp:taxon-name-part></tp:taxon-name><comment>Diels, Bot. Jahrb. Syst. 49(1): 150. 1912 ≡ <tp:taxon-name><tp:taxon-name-part taxon-name-part-type="genus" reg="Fissistigma">Fissistigma</tp:taxon-name-part> <tp:taxon-name-part taxon-name-part-type="species" reg="schlechteri">schlechteri</tp:taxon-name-part></tp:taxon-name> (Diels) Merr., Philipp. J. Sci. 15: 136. 1919. Type: [Papua New Guinea], in den Wäldern des Kani Gebirges, 1000 m, 23 December 1907, <italic>Schlechter 17025</italic> (holotype: B! [B 10 0325314]; isotype: P! [P00601060]).</comment></tp:nomenclature-citation><tp:nomenclature-citation><tp:taxon-name>
                  <tp:taxon-name-part taxon-name-part-type="genus" reg="Pyramidanthe">Pyramidanthe</tp:taxon-name-part> <tp:taxon-name-part taxon-name-part-type="species" reg="silvatica">silvatica</tp:taxon-name-part></tp:taxon-name><comment>(DIels) Bangk. &amp; Chaowasku, Willdenowia 51(3): 389. 2021, syn. nov. ≡ <tp:taxon-name><tp:taxon-name-part taxon-name-part-type="genus" reg="Mitrella">Mitrella</tp:taxon-name-part> <tp:taxon-name-part taxon-name-part-type="species" reg="silvatica">silvatica</tp:taxon-name-part></tp:taxon-name> Diels, Bot. Jahrb. Syst. 52: 183. 1915. Type: [Papua New Guinea], [East Sepik], Etappenberg, 850 m, 6 Oct 1912, <italic>Ledermann 9058</italic> (lectotype, designated by <xref ref-type="bibr" rid="B45">Turner 2018</xref>, p. 577: B! [B 10 0325311]; isolectotypes: E! [E00016889], K! [K000574730], SING! [SING0045996]).</comment></tp:nomenclature-citation></tp:nomenclature-citation-list></tp:nomenclature><tp:treatment-sec sec-type="material" id="SECID0EGZBG"><title>Type.</title><p>Based on <italic><tp:taxon-name><tp:taxon-name-part taxon-name-part-type="genus" reg="Mitrella">Mitrella</tp:taxon-name-part> <tp:taxon-name-part taxon-name-part-type="species" reg="schlechteri">schlechteri</tp:taxon-name-part></tp:taxon-name></italic> Diels.</p></tp:treatment-sec><tp:treatment-sec sec-type="description" id="SECID0EXZBG"><title>Description.</title><p>Woody climbers; twigs usually (densely) sericeous, often early glabrescent. Leaves chartaceous to (sub)coriaceous; petioles 6–13 mm long, terete, deeply grooved, densely pubescent to glabrescent; laminas 6–15.5 × 3–5 cm, variously narrowly elliptic to oblanceolate to narrowly obovate to narrowly oblong, adaxial surface glabrous to (sparsely) sericeous, mid-green in vivo and (dark) grayish-brown in sicco, abaxial surface sparsely to densely sericeous to glabrescent, glaucescent to pale rusty in vivo and orangish-brown in sicco, base variously acute to obtuse (to rounded), apex variously acuminate to acute (rarely obtuse to rounded); venation eucamptodromous (to brochidodromous), primary vein impressed above and raised below, secondary veins in 6–11 pairs, spaced 8–16(–19) mm apart, angled 55–70° to the midvein, intersecondaries frequent, tertiary veins irregularly percurrent to subreticulate, often bifacially inconspicuous. Inflorescences axillary, 1-flowered, pedicels 9–19 mm long; bracts 2–3, near the base of the pedicel, (narrowly) triangular-ovate, often persistent. Flowers creamy to yellowish to orange at anthesis; sepals 2–4 × 3–4 mm, connate at the base, broadly triangular-ovate, slightly gibbous, outside sericeous to glabrescent; outer petals 15–35 × 6–10 mm, narrowly triangular-ovate, (sub)coriaceous, outside densely dark rusty sericeous, inside grey tomentose; inner petals 5–7.5 × 1.5–3 mm, broadly triangular-ovate, outside glabrous, inside mostly glabrous except the apex with a small tuft of short hairs; stamens several, 1.5–2 mm long; carpels several, 1.5–3 mm long. Fruits consisting of 3–15 monocarps; pedicels (10–)15–25 mm long, sepals persistent; stipes 6–12 mm long; monocarps 7–14(–20) × 8–10 mm, (irregularly) globose to oblongoid, glabrous, yellow-orange to orange-brown and brown when ripe. Seeds (1–)3–5 per monocarp, light to dark reddish brown, 6–10 × 2–4 mm, subglobose to oblate or hemi-ellipsoidal, without rudimentary aril, testa smooth.</p></tp:treatment-sec><tp:treatment-sec sec-type="distribution" id="SECID0E3ZBG"><title>Distribution</title><p><bold>(Fig. <xref ref-type="fig" rid="F8">8</xref>).</bold> Indonesian New Guinea (Aru Is.) and Papua New Guinea.</p><fig id="F8" position="float" orientation="portrait"><object-id xmlns:xlink="http://www.w3.org/1999/xlink" content-type="doi" xlink:type="simple">10.3897/phytokeys.262.145660.figure8</object-id><object-id xmlns:xlink="http://www.w3.org/1999/xlink" content-type="zenodo_dep_id" xlink:type="simple">17115667</object-id><object-id xmlns:xlink="http://www.w3.org/1999/xlink" content-type="arpha" xlink:type="simple">7CD1665F-46FB-5CBD-BCFD-E9B2993B257E</object-id><label>Figure 8.</label><caption><p>Distribution map of <italic><tp:taxon-name><tp:taxon-name-part taxon-name-part-type="genus" reg="Pyramidanthe">Pyramidanthe</tp:taxon-name-part> <tp:taxon-name-part taxon-name-part-type="species" reg="schlechteri">schlechteri</tp:taxon-name-part></tp:taxon-name></italic> (circle). The estimated location of the type collection of <italic><tp:taxon-name><tp:taxon-name-part taxon-name-part-type="genus" reg="Pyramidanthe">P.</tp:taxon-name-part> <tp:taxon-name-part taxon-name-part-type="species" reg="silvatica">silvatica</tp:taxon-name-part></tp:taxon-name></italic> (triangle) is indicated for reference.</p></caption><graphic xmlns:xlink="http://www.w3.org/1999/xlink" xlink:href="phytokeys-262-245_article-145660__-g008.jpg" position="float" orientation="portrait" xlink:type="simple" id="oo_1414619.jpg"><uri content-type="original_file" xlink:type="simple">https://binary.pensoft.net/fig/1414619</uri></graphic></fig></tp:treatment-sec><tp:treatment-sec sec-type="ecology" id="SECID0EM2BG"><title>Ecology and habitat.</title><p>Mostly occurring in mid-montane forests on mainland New Guinea, from (750–)1200–1600(–1900) m. On the outlying islands of Aru and New Britain found in lowland forests, from near sea level up to ca. 400 m. Found in both primary and secondary forests, including on limestone.</p></tp:treatment-sec><tp:treatment-sec sec-type="Vernacular names" id="SECID0ER2BG"><title>Vernacular names.</title><p>Blum (Oksapmin), Mefugo (Waskuk), Pai (Wagu).</p></tp:treatment-sec><tp:treatment-sec sec-type="Preliminary IUCN conservation status" id="SECID0EW2BG"><title>Preliminary IUCN conservation status.</title><p>Least Concern (<abbrev xmlns:xlink="http://www.w3.org/1999/xlink" xlink:title="Least Concern" id="ABBRID0E32BG" xlink:type="simple">LC</abbrev>). The species has a very broad <abbrev xmlns:xlink="http://www.w3.org/1999/xlink" xlink:title="Extent of Occurrence" id="ABBRID0EA3BG" xlink:type="simple">EOO</abbrev> of over 680,000 km<sup>2</sup>, covering a large swath of New Guinea, and is also present on Aru and New Britain, effectively shielding the species from threat.</p></tp:treatment-sec><tp:treatment-sec sec-type="notes" id="SECID0EG3BG"><title>Notes.</title><p>In his treatment of Papuasian <tp:taxon-name><tp:taxon-name-part taxon-name-part-type="family">Annonaceae</tp:taxon-name-part></tp:taxon-name>, <xref ref-type="bibr" rid="B14">Diels (1915)</xref> described two new <italic><tp:taxon-name><tp:taxon-name-part taxon-name-part-type="genus" reg="Pyramidanthe">Pyramidanthe</tp:taxon-name-part></tp:taxon-name></italic>, namely <italic><tp:taxon-name><tp:taxon-name-part taxon-name-part-type="genus" reg="Pyramidanthe">P.</tp:taxon-name-part> <tp:taxon-name-part taxon-name-part-type="species" reg="ledermannii">ledermannii</tp:taxon-name-part></tp:taxon-name></italic> and <italic><tp:taxon-name><tp:taxon-name-part taxon-name-part-type="genus" reg="Pyramidanthe">P.</tp:taxon-name-part> <tp:taxon-name-part taxon-name-part-type="species" reg="silvatica">silvatica</tp:taxon-name-part></tp:taxon-name></italic>. Both of these were more aligned with <italic><tp:taxon-name><tp:taxon-name-part taxon-name-part-type="genus" reg="Pyramidanthe">P.</tp:taxon-name-part> <tp:taxon-name-part taxon-name-part-type="species" reg="schlechteri">schlechteri</tp:taxon-name-part></tp:taxon-name></italic> than <italic><tp:taxon-name><tp:taxon-name-part taxon-name-part-type="genus" reg="Pyramidanthe">P.</tp:taxon-name-part> <tp:taxon-name-part taxon-name-part-type="species" reg="beccarii">beccarii</tp:taxon-name-part></tp:taxon-name></italic>, primarily on account of the absence of a rusty indument. The type of <italic><tp:taxon-name><tp:taxon-name-part taxon-name-part-type="genus" reg="Pyramidanthe">P.</tp:taxon-name-part> <tp:taxon-name-part taxon-name-part-type="species" reg="ledermannii">ledermannii</tp:taxon-name-part></tp:taxon-name></italic> has broad, rounded leaves in comparison to <italic><tp:taxon-name><tp:taxon-name-part taxon-name-part-type="genus" reg="Pyramidanthe">P.</tp:taxon-name-part> <tp:taxon-name-part taxon-name-part-type="species" reg="schlechteri">schlechteri</tp:taxon-name-part></tp:taxon-name></italic> and <italic><tp:taxon-name><tp:taxon-name-part taxon-name-part-type="genus" reg="Pyramidanthe">P.</tp:taxon-name-part> <tp:taxon-name-part taxon-name-part-type="species" reg="silvatica">silvatica</tp:taxon-name-part></tp:taxon-name></italic> whereas <italic><tp:taxon-name><tp:taxon-name-part taxon-name-part-type="genus" reg="Pyramidanthe">P.</tp:taxon-name-part> <tp:taxon-name-part taxon-name-part-type="species" reg="silvatica">silvatica</tp:taxon-name-part></tp:taxon-name></italic> was differentiated from <italic><tp:taxon-name><tp:taxon-name-part taxon-name-part-type="genus" reg="Pyramidanthe">P.</tp:taxon-name-part> <tp:taxon-name-part taxon-name-part-type="species" reg="ledermannii">ledermannii</tp:taxon-name-part></tp:taxon-name></italic> by its narrower and more pointed outer petals and from <italic><tp:taxon-name><tp:taxon-name-part taxon-name-part-type="genus" reg="Pyramidanthe">P.</tp:taxon-name-part> <tp:taxon-name-part taxon-name-part-type="species" reg="schlechteri">schlechteri</tp:taxon-name-part></tp:taxon-name></italic> by the hairy ovary and by the non-thickened connective process (<xref ref-type="bibr" rid="B14">Diels 1915</xref>). After examining the material collected during the last century, we noticed a broad gradation in morphology of the leaves, flowers, and fruits. Yet whereas <italic><tp:taxon-name><tp:taxon-name-part taxon-name-part-type="genus" reg="Pyramidanthe">P.</tp:taxon-name-part> <tp:taxon-name-part taxon-name-part-type="species" reg="ledermannii">ledermannii</tp:taxon-name-part></tp:taxon-name></italic> maintains a distinct morphological unit, the distinction between <italic><tp:taxon-name><tp:taxon-name-part taxon-name-part-type="genus" reg="Pyramidanthe">P.</tp:taxon-name-part> <tp:taxon-name-part taxon-name-part-type="species" reg="schlechteri">schlechteri</tp:taxon-name-part></tp:taxon-name></italic> and <italic><tp:taxon-name><tp:taxon-name-part taxon-name-part-type="genus" reg="Pyramidanthe">P.</tp:taxon-name-part> <tp:taxon-name-part taxon-name-part-type="species" reg="silvatica">silvatica</tp:taxon-name-part></tp:taxon-name></italic> was less clear. Thus, we synonymize <italic><tp:taxon-name><tp:taxon-name-part taxon-name-part-type="genus" reg="Pyramidanthe">P.</tp:taxon-name-part> <tp:taxon-name-part taxon-name-part-type="species" reg="silvatica">silvatica</tp:taxon-name-part></tp:taxon-name></italic> under this species and adopt a broader concept of <italic><tp:taxon-name><tp:taxon-name-part taxon-name-part-type="genus" reg="Pyramidanthe">P.</tp:taxon-name-part> <tp:taxon-name-part taxon-name-part-type="species" reg="schlechteri">schlechteri</tp:taxon-name-part></tp:taxon-name></italic>. For characters distinguishing this species from <italic><tp:taxon-name><tp:taxon-name-part taxon-name-part-type="genus" reg="Pyramidanthe">P.</tp:taxon-name-part> <tp:taxon-name-part taxon-name-part-type="species" reg="ledermannii">ledermannii</tp:taxon-name-part></tp:taxon-name></italic>, see notes under that species.</p><p>Due to the variation seen in this group as currently delimited, it may likely represent a species complex. Leaves are often seen with simple appressed hairs which may sometimes be found bifacially (e.g., <italic>Schodde 5545</italic>). The monocarps also may vary from small globose at ca. 8 × 8 mm and single-seeded (e.g., <italic>Henty et al. NGF 41578</italic>) to large irregularly ovoid at ca. 20 × 10 mm (e.g., <italic>s.n. NGF 3059</italic>); however, there are specimens displaying both these types of monocarps (e.g., <italic>Kairo NGF 21116</italic>). The specimen <italic>Harley 11488</italic> may be confused for <italic><tp:taxon-name><tp:taxon-name-part taxon-name-part-type="genus" reg="Pyramidanthe">P.</tp:taxon-name-part> <tp:taxon-name-part taxon-name-part-type="species" reg="oblongifolia">oblongifolia</tp:taxon-name-part></tp:taxon-name></italic> due to similar leaves, but the floral characters are completely unlike the latter with outer petals that are narrower and densely rusty tomentose. Two notable deviant subgroups can be loosely united by a couple of somewhat consistent traits: leaves narrower and monocarps small globose (<italic>Clemens 3850</italic>, <italic>Foreman &amp; Vinas 60057</italic>, <italic>Takeuchi 12452</italic>, <italic>Henty et al. NGF 41578</italic>) and leaves thinner chartaceous and monocarps constricted (<italic>Clemens 41797</italic>).</p></tp:treatment-sec><tp:treatment-sec sec-type="material" id="SECID0ESDAI"><title>Additional specimens examined.</title><p>Indonesia. <bold>Maluku</bold> • [Aru Islands], P. Kobroor, Kp. Kobroor, <named-content xmlns:xlink="http://www.w3.org/1999/xlink" content-type="dwc:verbatimCoordinates" xlink:type="simple"><named-content content-type="geo-json" specific-use="{&#34;type&#34;:&#34;Point&#34;,&#34;coordinates&#34;:[134.750000,-6.250000]}" id="NCID0E4DAI" xlink:type="simple">6°15'S, 134°45'E</named-content></named-content>, 10 m, 24 Apr 1993, v<italic>an Balgooy &amp; Mamesah 6469</italic> (A [A02263530], BO [BO-0013848], L [L.1757521]).</p><p>Papua New Guinea. <bold>Central</bold> • Boridi, [ca. <named-content xmlns:xlink="http://www.w3.org/1999/xlink" content-type="dwc:verbatimCoordinates" xlink:type="simple"><named-content content-type="geo-json" specific-use="{&#34;type&#34;:&#34;Point&#34;,&#34;coordinates&#34;:[147.650000,-9.083333]}" id="NCID0ELEAI" xlink:type="simple">9°05'S, 147°39'E</named-content></named-content>], 1219 m, 1 Oct 1935, <italic>Carr 14328</italic> (SING [3 sheets]) • Above Boridi Village, Port Moresby subdistrict, <named-content xmlns:xlink="http://www.w3.org/1999/xlink" content-type="dwc:verbatimCoordinates" xlink:type="simple"><named-content content-type="geo-json" specific-use="{&#34;type&#34;:&#34;Point&#34;,&#34;coordinates&#34;:[147.633333,-9.083333]}" id="NCID0EVEAI" xlink:type="simple">9°05'S, 147°38'E</named-content></named-content>, 1280 m, 28 Sep 1973, <italic>Foreman &amp; Vinas LAE 60057</italic> (A [A02263523], BRI [AQ0350362], L [L.1757553], LAE [210841]); <bold>Eastern Highlands</bold> • Crater Mt. Wildlife Management Area, ridge above Hauneäbäbo, ca. <named-content xmlns:xlink="http://www.w3.org/1999/xlink" content-type="dwc:verbatimCoordinates" xlink:type="simple"><named-content content-type="geo-json" specific-use="{&#34;type&#34;:&#34;Point&#34;,&#34;coordinates&#34;:[145.000000,-6.716667]}" id="NCID0EBFAI" xlink:type="simple">6°43'S, 145°00'E</named-content></named-content>, 1585–1768 m, 22 Jul 1998, <italic>Takeuchi 12452</italic> (A [A02263516], L [L.3727985, L.1757472]); <bold>East New Britain</bold> • Torlu river, Gasmat subdistrict, [ca. <named-content xmlns:xlink="http://www.w3.org/1999/xlink" content-type="dwc:verbatimCoordinates" xlink:type="simple"><named-content content-type="geo-json" specific-use="{&#34;type&#34;:&#34;Point&#34;,&#34;coordinates&#34;:[151.050000,-5.700000]}" id="NCID0ENFAI" xlink:type="simple">5°42'S, 151°03'E</named-content></named-content>], ca. 1524 m, 24 Mar 1965, <italic>Sayers NGF 24189</italic> (A [A02263520], BO [BO-1372539], LAE [86766, 2 sheets]); <bold>Madang</bold> • Numba, <named-content xmlns:xlink="http://www.w3.org/1999/xlink" content-type="dwc:verbatimCoordinates" xlink:type="simple"><named-content content-type="geo-json" specific-use="{&#34;type&#34;:&#34;Point&#34;,&#34;coordinates&#34;:[145.271389,-5.722194]}" id="NCID0EZFAI" xlink:type="simple">5°43'19.9"S, 145°16'17"E</named-content></named-content>, 1200 m, 24 Jul 2013, <italic>Weiblen &amp; Binatang Research Center NP2A0240</italic> (MIN [970231]); <bold>Milne Bay</bold> • Mt. Simpson Range, ridge between Agaun and Bonenau, [ca. <named-content xmlns:xlink="http://www.w3.org/1999/xlink" content-type="dwc:verbatimCoordinates" xlink:type="simple"><named-content content-type="geo-json" specific-use="{&#34;type&#34;:&#34;Point&#34;,&#34;coordinates&#34;:[149.400000,-9.866667]}" id="NCID0EFGAI" xlink:type="simple">9°52'S, 149°24'E</named-content></named-content>], 1070 m, 2 Aug 1969, <italic>Schodde 5545</italic> (A [A02263518, A02263519], L [L.1757505], LAE [207757, 2 sheets]); <bold>Morobe</bold> • Partep [=Patep], [ca. <named-content xmlns:xlink="http://www.w3.org/1999/xlink" content-type="dwc:verbatimCoordinates" xlink:type="simple"><named-content content-type="geo-json" specific-use="{&#34;type&#34;:&#34;Point&#34;,&#34;coordinates&#34;:[146.700000,-6.916667]}" id="NCID0ERGAI" xlink:type="simple">6°55'S, 146°42'E</named-content></named-content>], [ca. 1550 m], [no date], <italic>s. coll. NGF 3059</italic> (A [A02263535) • Yunzaing, [ca. <named-content xmlns:xlink="http://www.w3.org/1999/xlink" content-type="dwc:verbatimCoordinates" xlink:type="simple"><named-content content-type="geo-json" specific-use="{&#34;type&#34;:&#34;Point&#34;,&#34;coordinates&#34;:[147.616667,-6.416667]}" id="NCID0E2GAI" xlink:type="simple">6°25'S, 147°37'E</named-content></named-content>], 1369 m, 8 Jul 1936, <italic>Clemens 3585</italic> (A [A02263533]) • ibid., [ca. <named-content xmlns:xlink="http://www.w3.org/1999/xlink" content-type="dwc:verbatimCoordinates" xlink:type="simple"><named-content content-type="geo-json" specific-use="{&#34;type&#34;:&#34;Point&#34;,&#34;coordinates&#34;:[147.616667,-6.416667]}" id="NCID0EFHAI" xlink:type="simple">6°25'S, 147°37'E</named-content></named-content>], 1369 m, 12 Aug 1936, <italic>Clemens 3850</italic> (A [A02263527]) • Ogeranang, [ca. <named-content xmlns:xlink="http://www.w3.org/1999/xlink" content-type="dwc:verbatimCoordinates" xlink:type="simple"><named-content content-type="geo-json" specific-use="{&#34;type&#34;:&#34;Point&#34;,&#34;coordinates&#34;:[147.366667,-6.450000]}" id="NCID0EPHAI" xlink:type="simple">6°27'S, 147°22'E</named-content></named-content>], 1767 m, 20 Jan 1937, <italic>Clemens 5101</italic> (A [A02263521]) • ibid., [ca. <named-content xmlns:xlink="http://www.w3.org/1999/xlink" content-type="dwc:verbatimCoordinates" xlink:type="simple"><named-content content-type="geo-json" specific-use="{&#34;type&#34;:&#34;Point&#34;,&#34;coordinates&#34;:[147.366667,-6.450000]}" id="NCID0EZHAI" xlink:type="simple">6°27'S, 147°22'E</named-content></named-content>], 1828 m, 19 Feb 1937, <italic>Clemens 5448</italic> (A [A02263528]) • Boana, [ca. <named-content xmlns:xlink="http://www.w3.org/1999/xlink" content-type="dwc:verbatimCoordinates" xlink:type="simple"><named-content content-type="geo-json" specific-use="{&#34;type&#34;:&#34;Point&#34;,&#34;coordinates&#34;:[146.816667,-6.433333]}" id="NCID0EDIAI" xlink:type="simple">6°26'S, 146°49'E</named-content></named-content>], 914–1219 m, 9 Jul 1938, <italic>Clemens 8413A</italic> (A [A00274959]) • Samanzing, [ca. <named-content xmlns:xlink="http://www.w3.org/1999/xlink" content-type="dwc:verbatimCoordinates" xlink:type="simple"><named-content content-type="geo-json" specific-use="{&#34;type&#34;:&#34;Point&#34;,&#34;coordinates&#34;:[147.050000,-6.450000]}" id="NCID0ENIAI" xlink:type="simple">6°27'S, 147°03'E</named-content></named-content>], 1676 m, 27 Oct 1938, <italic>Clemens 9136</italic> (A [A02263522]) • Boana, [ca. <named-content xmlns:xlink="http://www.w3.org/1999/xlink" content-type="dwc:verbatimCoordinates" xlink:type="simple"><named-content content-type="geo-json" specific-use="{&#34;type&#34;:&#34;Point&#34;,&#34;coordinates&#34;:[146.816667,-6.433333]}" id="NCID0EXIAI" xlink:type="simple">6°26'S, 146°49'E</named-content></named-content>], 762–1371 m, May–Nov 1940, <italic>Clemens 41797</italic> (A [A02263540]) • Kauli Creek, about 5 miles S of Wau, [ca. <named-content xmlns:xlink="http://www.w3.org/1999/xlink" content-type="dwc:verbatimCoordinates" xlink:type="simple"><named-content content-type="geo-json" specific-use="{&#34;type&#34;:&#34;Point&#34;,&#34;coordinates&#34;:[146.716667,-7.366667]}" id="NCID0EBJAI" xlink:type="simple">7°22'S, 146°43'E</named-content></named-content>], 1280 m, 27 Mar 1963, <italic>Hartley 11488</italic> (A [A02263531], BRI [AQ0210781], LAE [66615], SING) • Wau, <named-content xmlns:xlink="http://www.w3.org/1999/xlink" content-type="dwc:verbatimCoordinates" xlink:type="simple"><named-content content-type="geo-json" specific-use="{&#34;type&#34;:&#34;Point&#34;,&#34;coordinates&#34;:[146.750000,-7.333333]}" id="NCID0ELJAI" xlink:type="simple">7°20'S, 146°45'E</named-content></named-content>, 1371 m, 10 Feb 1965, <italic>Sayers NGF 21687</italic> (A [A02263526], BO [BO-1408117], L [L.1757554], LAE [70394, 2 sheets], SING) • Taun Creek, Bulolo, <named-content xmlns:xlink="http://www.w3.org/1999/xlink" content-type="dwc:verbatimCoordinates" xlink:type="simple"><named-content content-type="geo-json" specific-use="{&#34;type&#34;:&#34;Point&#34;,&#34;coordinates&#34;:[146.666667,-7.166667]}" id="NCID0EVJAI" xlink:type="simple">7°10'S, 146°40'E</named-content></named-content>, 914 m, 25 Jul 1965, <italic>Kairo NGF 21116</italic> (A [A02606779], BO [BO-1372535, BO-1816994], L [L.1757543], LAE [86025], NSW [NSW453636]) • 10.5 km NE of Wau, <named-content xmlns:xlink="http://www.w3.org/1999/xlink" content-type="dwc:verbatimCoordinates" xlink:type="simple"><named-content content-type="geo-json" specific-use="{&#34;type&#34;:&#34;Point&#34;,&#34;coordinates&#34;:[146.783333,-7.300000]}" id="NCID0E6JAI" xlink:type="simple">7°18'S, 146°47'E</named-content></named-content>, 1550 m, 12 Jan 1980, <italic>Pratt 80-1017</italic> (LAE [238944]); <bold>Sandaun</bold> • Oksapmin, Telefomin subdist., <named-content xmlns:xlink="http://www.w3.org/1999/xlink" content-type="dwc:verbatimCoordinates" xlink:type="simple"><named-content content-type="geo-json" specific-use="{&#34;type&#34;:&#34;Point&#34;,&#34;coordinates&#34;:[142.250000,-5.333333]}" id="NCID0ELKAI" xlink:type="simple">5°20'S, 142°15'E</named-content></named-content>, 1890 m, 16 Oct 1968, <italic>Henty et al. NGF 41578</italic> (A [A02263536], BO [BO-1372533], BRI [AQ0211103], L [L.1757546], LAE [107314]); <bold>Southern Highlands</bold> • Mt. Bosavi, northern side, <named-content xmlns:xlink="http://www.w3.org/1999/xlink" content-type="dwc:verbatimCoordinates" xlink:type="simple"><named-content content-type="geo-json" specific-use="{&#34;type&#34;:&#34;Point&#34;,&#34;coordinates&#34;:[142.833333,-6.433333]}" id="NCID0EXKAI" xlink:type="simple">6°26'S, 142°50'E</named-content></named-content>, 1350–1550 m, 26 Sep 1973, <italic>Jacobs 8807</italic> (LAE [217413]); <bold>West New Britain</bold> • Pirilongi village, Kandrian subdist., <named-content xmlns:xlink="http://www.w3.org/1999/xlink" content-type="dwc:verbatimCoordinates" xlink:type="simple"><named-content content-type="geo-json" specific-use="{&#34;type&#34;:&#34;Point&#34;,&#34;coordinates&#34;:[150.750000,-6.100000]}" id="NCID0EDLAI" xlink:type="simple">6°06'S, 150°45'E</named-content></named-content>, 396 m, 11 Mar 1965, <italic>Sayers NGF 21944</italic> (BRI [AQ0211460], L [L.1757547], LAE [87407, 2 sheets]).</p></tp:treatment-sec><tp:treatment-sec><!--Section generated to contain objects referenced in tp:taxon-treatment.--><fig id="F3" position="float" orientation="portrait"><object-id xmlns:xlink="http://www.w3.org/1999/xlink" content-type="doi" xlink:type="simple">10.3897/phytokeys.262.145660.figure3</object-id><object-id xmlns:xlink="http://www.w3.org/1999/xlink" content-type="zenodo_dep_id" xlink:type="simple">17115657</object-id><object-id xmlns:xlink="http://www.w3.org/1999/xlink" content-type="arpha" xlink:type="simple">57465888-5B9D-59DE-84A8-7C01C073FD1F</object-id><label>Figure 3.</label><caption><p>Sericeous-subglabrous ‘schlechteri’ group. A–C. <italic><tp:taxon-name><tp:taxon-name-part taxon-name-part-type="genus" reg="Pyramidanthe">Pyramidanthe</tp:taxon-name-part> <tp:taxon-name-part taxon-name-part-type="species" reg="ledermannii">ledermannii</tp:taxon-name-part></tp:taxon-name></italic> (Diels) Bangk. &amp; Chaowasku. A. Branch with fruit; B. Fruit; C. Seed. D–G. <italic><tp:taxon-name><tp:taxon-name-part taxon-name-part-type="genus" reg="Pyramidanthe">Pyramidanthe</tp:taxon-name-part> <tp:taxon-name-part taxon-name-part-type="species" reg="parvifolia">parvifolia</tp:taxon-name-part></tp:taxon-name></italic> Ezedin &amp; J.C.Lopes. D. Fruit; E. Branch with flower; F. Flower; G. Monocarp. H–L. <italic><tp:taxon-name><tp:taxon-name-part taxon-name-part-type="genus" reg="Pyramidanthe">Pyramidanthe</tp:taxon-name-part> <tp:taxon-name-part taxon-name-part-type="species" reg="schlechteri">schlechteri</tp:taxon-name-part></tp:taxon-name></italic> (Diels) Bangk. &amp; Chaowasku. H. Branch with fruit; I. Flower with one outer petal removed; J. Fruit; K. Monocarp opened, showing seed arrangement; L. Seed. A–C from <italic>Henty &amp; Foreman NGF 42681</italic>, D–G from <italic>Vinas &amp; Wiakabu LAE 59640</italic>, H, J from <italic>Henty &amp; Foreman NGF 42681</italic>, I from <italic>Hartley 11488</italic>, K–L from <italic>Clemens 3850</italic>. Illustrated by L. Montserrat.</p></caption><graphic xmlns:xlink="http://www.w3.org/1999/xlink" xlink:href="phytokeys-262-245_article-145660__-g003.jpg" position="float" orientation="portrait" xlink:type="simple" id="oo_1414614.jpg"><uri content-type="original_file" xlink:type="simple">https://binary.pensoft.net/fig/1414614</uri></graphic></fig></tp:treatment-sec><ref-list><ref id="B45"><mixed-citation xmlns:xlink="http://www.w3.org/1999/xlink" xlink:type="simple"><person-group><name name-style="western"><surname>Turner</surname><given-names>IM</given-names></name></person-group> (<year>2018</year>) <article-title><tp:taxon-name><tp:taxon-name-part taxon-name-part-type="family">Annonaceae</tp:taxon-name-part></tp:taxon-name> of the Asia-Pacific region: Names, types and distributions.</article-title><source>Gardens’ Bulletin (Singapore)</source><volume>70</volume>: <fpage>409</fpage>–<lpage>744</lpage>. <ext-link xlink:href="10.26492/gbs70(2).2018-11" ext-link-type="doi" xlink:type="simple">https://doi.org/10.26492/gbs70(2).2018-11</ext-link></mixed-citation></ref><ref id="B14"><mixed-citation xmlns:xlink="http://www.w3.org/1999/xlink" xlink:type="simple"><person-group><name name-style="western"><surname>Diels</surname><given-names>L</given-names></name></person-group> (<year>1915</year>) <article-title>Neue Anonaceen von Papuasien.</article-title><source>Botanische Jahrbücher für Systematik, Pflanzengeschichte und Pflanzengeographie</source><volume>52</volume>: <fpage>177</fpage>–<lpage>186</lpage>.</mixed-citation></ref></ref-list></tp:taxon-treatment>
