# Supplementary material for: ﻿Taxonomic novelties in New Guinea Uvarieae (Annonaceae): Revision of Pyramidanthe and new genus records of Desmos and Fissistigma
Source: PhytoKeys. 2025 Sep 12;262:245–77. doi: 10.3897/phytokeys.262.145660 (PMC12449694; doi:10.3897/phytokeys.262.145660)
Supplement: XML Treatment for Xylopia micrantha [file phytokeys.262.145660-treatment8.xml]

<!DOCTYPE tp:taxon-treatment
  PUBLIC "-//TaxonX//DTD Taxonomic Treatment Publishing DTD v0 20100105//EN" "tax-treatment-NSO.dtd">
<tp:taxon-treatment xmlns:tp="http://www.plazi.org/taxpub"><tp:treatment-meta><kwd-group><label>Taxon classification</label><kwd>
                <named-content content-type="kingdom">Plantae</named-content>
              </kwd><kwd>
                <named-content content-type="order">Magnoliales</named-content>
              </kwd><kwd>
                <named-content content-type="family">Annonaceae</named-content>
              </kwd></kwd-group><mixed-citation publication-type="journal"><person-group><name><surname>Ezedin</surname><given-names>Zacky</given-names></name><name><surname>Lopes</surname><given-names>Jenifer C.</given-names></name></person-group><article-title>﻿Taxonomic novelties in New Guinea <tp:taxon-name><tp:taxon-name-part taxon-name-part-type="tribe">Uvarieae</tp:taxon-name-part></tp:taxon-name> (<tp:taxon-name><tp:taxon-name-part taxon-name-part-type="family">Annonaceae</tp:taxon-name-part></tp:taxon-name>): Revision of <italic><tp:taxon-name><tp:taxon-name-part taxon-name-part-type="genus" reg="Pyramidanthe">Pyramidanthe</tp:taxon-name-part></tp:taxon-name></italic> and new genus records of <italic><tp:taxon-name><tp:taxon-name-part taxon-name-part-type="genus" reg="Desmos">Desmos</tp:taxon-name-part></tp:taxon-name></italic> and <italic><tp:taxon-name><tp:taxon-name-part taxon-name-part-type="genus" reg="Fissistigma">Fissistigma</tp:taxon-name-part></tp:taxon-name></italic></article-title><source>PhytoKeys</source><day>12</day><month>09</month><year>2025</year><volume>262</volume><fpage>245</fpage><lpage>277</lpage><pub-id pub-id-type="doi">10.3897/phytokeys.262.145660</pub-id></mixed-citation></tp:treatment-meta><tp:nomenclature><label>﻿</label><tp:taxon-name><object-id xmlns:xlink="http://www.w3.org/1999/xlink" content-type="arpha" xlink:type="simple">D43DE143-DB26-5E60-80E4-7E6F870B4377</object-id>
              <tp:taxon-name-part taxon-name-part-type="genus" reg="Xylopia">Xylopia</tp:taxon-name-part>
              <tp:taxon-name-part taxon-name-part-type="species" reg="micrantha">micrantha</tp:taxon-name-part>
            </tp:taxon-name><tp:taxon-authority>Scheff., Ann. Jard. Bot. Buitenzorg 2: 27. 1885.</tp:taxon-authority></tp:nomenclature><tp:treatment-sec sec-type="material" id="SECID0ESMAI"><title>Type.</title><p>Indonesia. Papua • Monte Arfak a Putat, Oct 1872, <italic>Beccari PP 849</italic> (lectotype, designated by designated by <xref ref-type="bibr" rid="B13">Diels 1912</xref>, pg. 151: FI-B! [FI007586] [Erb. Coll. Becc. 539]; isolectotype: B! [B 10 0365074]).</p></tp:treatment-sec><tp:treatment-sec sec-type="notes" id="SECID0E5MAI"><title>Notes.</title><p>This species was originally described by <xref ref-type="bibr" rid="B38">Scheffer (1885)</xref> who placed it in the genus <italic><tp:taxon-name><tp:taxon-name-part taxon-name-part-type="genus" reg="Xylopia">Xylopia</tp:taxon-name-part></tp:taxon-name></italic> L. After examining the type material, <xref ref-type="bibr" rid="B13">Diels (1912</xref>: 150) suggested it could belong to <italic><tp:taxon-name><tp:taxon-name-part taxon-name-part-type="genus" reg="Mitrella">Mitrella</tp:taxon-name-part></tp:taxon-name></italic> as it wouldn’t fit in <italic><tp:taxon-name><tp:taxon-name-part taxon-name-part-type="genus" reg="Xylopia">Xylopia</tp:taxon-name-part></tp:taxon-name></italic>. Just over a century later, <xref ref-type="bibr" rid="B45">Turner (2018)</xref> reiterated the stance that it “probably represents a species of <italic><tp:taxon-name><tp:taxon-name-part taxon-name-part-type="genus" reg="Mitrella">Mitrella</tp:taxon-name-part></tp:taxon-name></italic>” but stopped short of making a combination. In their revision of Papuasian <italic><tp:taxon-name><tp:taxon-name-part taxon-name-part-type="genus" reg="Xylopia">Xylopia</tp:taxon-name-part></tp:taxon-name></italic>, Johnson and Murray (2024: 246) agreed that this species does not belong to <italic><tp:taxon-name><tp:taxon-name-part taxon-name-part-type="genus" reg="Xylopia">Xylopia</tp:taxon-name-part></tp:taxon-name></italic> but instead to <italic><tp:taxon-name><tp:taxon-name-part taxon-name-part-type="genus" reg="Mitrella">Mitrella</tp:taxon-name-part></tp:taxon-name></italic>.</p><p>Having revised the genus in New Guinea and examined material from other parts of Malesia, we conclude that this species does not belong to <italic><tp:taxon-name><tp:taxon-name-part taxon-name-part-type="genus" reg="Mitrella">Mitrella</tp:taxon-name-part></tp:taxon-name></italic> (=<italic><tp:taxon-name><tp:taxon-name-part taxon-name-part-type="genus" reg="Pyramidanthe">Pyramidanthe</tp:taxon-name-part></tp:taxon-name></italic>). At first glance, the flowers may seem to resemble <italic><tp:taxon-name><tp:taxon-name-part taxon-name-part-type="genus" reg="Pyramidanthe">Pyramidanthe</tp:taxon-name-part></tp:taxon-name></italic>; however, upon closer examination, it becomes clear that several of its traits fall outside the genus. These include: 1) presence of festooned brochidodromous secondaries (vs. mostly eucamptodromous), 2) distinct intersecondaries absent or inconspicuous (vs. present), 3) tertiary veins orthogonal reticulate (vs. irregularly percurrent to subreticulate), 4) secondaries and tertiaries indistinguishable from one another (vs. always distinct), 5) both secondaries and tertiaries prominently raised on abaxial surface (vs. only secondaries or neither), and 6) outer and inner petals near the same length (vs. strongly dimorphic). This all suggests that <italic><tp:taxon-name><tp:taxon-name-part taxon-name-part-type="genus" reg="Xylopia">X.</tp:taxon-name-part> <tp:taxon-name-part taxon-name-part-type="species" reg="micrantha">micrantha</tp:taxon-name-part></tp:taxon-name></italic> cannot be placed confidently in <italic><tp:taxon-name><tp:taxon-name-part taxon-name-part-type="genus" reg="Pyramidanthe">Pyramidanthe</tp:taxon-name-part></tp:taxon-name></italic>.</p><p>Based on the type material, its affinity could be narrowed down to either <italic><tp:taxon-name><tp:taxon-name-part taxon-name-part-type="genus" reg="Artabotrys">Artabotrys</tp:taxon-name-part></tp:taxon-name></italic> R.Br., <italic><tp:taxon-name><tp:taxon-name-part taxon-name-part-type="genus" reg="Huberantha">Huberantha</tp:taxon-name-part></tp:taxon-name></italic> Chaowasku, or <italic><tp:taxon-name><tp:taxon-name-part taxon-name-part-type="genus" reg="Meiogyne">Meiogyne</tp:taxon-name-part></tp:taxon-name></italic> Miq. Members of these genera may bear prominently raised venation on the abaxial surface with festooned brochidodromous secondaries and reticulate tertiaries. Among them, <italic><tp:taxon-name><tp:taxon-name-part taxon-name-part-type="genus" reg="Artabotrys">Artabotrys</tp:taxon-name-part></tp:taxon-name></italic> appears to be the closest match based on leaves alone. However, <italic><tp:taxon-name><tp:taxon-name-part taxon-name-part-type="genus" reg="Xylopia">X.</tp:taxon-name-part> <tp:taxon-name-part taxon-name-part-type="species" reg="micrantha">micrantha</tp:taxon-name-part></tp:taxon-name></italic> still cannot be confidently placed as critical information is missing from both the type and protologue. Namely, the confirmation of its growth habit (not mentioned in protologue), morphology of the inflorescence (typical hooked structures of <italic><tp:taxon-name><tp:taxon-name-part taxon-name-part-type="genus" reg="Artabotrys">Artabotrys</tp:taxon-name-part></tp:taxon-name></italic> not visible on type), morphology of the mature flower (protologue describes an immature bud), and description of fruits (not available). Due to the severe lack of information, along with the poor state of the type material, we refrain from making any combinations. For now, this name should be considered unplaced.</p></tp:treatment-sec><ref-list><ref id="B13"><mixed-citation xmlns:xlink="http://www.w3.org/1999/xlink" xlink:type="simple"><person-group><name name-style="western"><surname>Diels</surname><given-names>L</given-names></name></person-group> (<year>1912</year>) <article-title>Die Anonaceen von Papuasien.</article-title><source>Botanische Jahrbücher für Systematik, Pflanzengeschichte und Pflanzengeographie</source><volume>49</volume>: <fpage>113</fpage>–<lpage>167</lpage>.</mixed-citation></ref><ref id="B38"><mixed-citation xmlns:xlink="http://www.w3.org/1999/xlink" xlink:type="simple"><person-group><name name-style="western"><surname>Scheffer</surname><given-names>RHCC</given-names></name></person-group> (<year>1885</year>) <article-title>Sur quelques plantes Nouvelles ou peu connues de l’Archipel Indien.</article-title><source>Annales du Jardin Botanique de Buitenzorg</source><volume>2</volume>: <fpage>1</fpage>–<lpage>31</lpage>.</mixed-citation></ref><ref id="B45"><mixed-citation xmlns:xlink="http://www.w3.org/1999/xlink" xlink:type="simple"><person-group><name name-style="western"><surname>Turner</surname><given-names>IM</given-names></name></person-group> (<year>2018</year>) <article-title><tp:taxon-name><tp:taxon-name-part taxon-name-part-type="family">Annonaceae</tp:taxon-name-part></tp:taxon-name> of the Asia-Pacific region: Names, types and distributions.</article-title><source>Gardens’ Bulletin (Singapore)</source><volume>70</volume>: <fpage>409</fpage>–<lpage>744</lpage>. <ext-link xlink:href="10.26492/gbs70(2).2018-11" ext-link-type="doi" xlink:type="simple">https://doi.org/10.26492/gbs70(2).2018-11</ext-link></mixed-citation></ref></ref-list></tp:taxon-treatment>
