# Supplementary material for: ﻿Taxonomic novelties in New Guinea Uvarieae (Annonaceae): Revision of Pyramidanthe and new genus records of Desmos and Fissistigma
Source: PhytoKeys. 2025 Sep 12;262:245–77. doi: 10.3897/phytokeys.262.145660 (PMC12449694; doi:10.3897/phytokeys.262.145660)
Supplement: XML Treatment for Desmos insolens [file phytokeys.262.145660-treatment9.xml]

<!DOCTYPE tp:taxon-treatment
  PUBLIC "-//TaxonX//DTD Taxonomic Treatment Publishing DTD v0 20100105//EN" "tax-treatment-NSO.dtd">
<tp:taxon-treatment xmlns:tp="http://www.plazi.org/taxpub"><tp:treatment-meta><kwd-group><label>Taxon classification</label><kwd>
                <named-content content-type="kingdom">Plantae</named-content>
              </kwd><kwd>
                <named-content content-type="order">Magnoliales</named-content>
              </kwd><kwd>
                <named-content content-type="family">Annonaceae</named-content>
              </kwd></kwd-group><mixed-citation publication-type="journal"><person-group><name><surname>Ezedin</surname><given-names>Zacky</given-names></name><name><surname>Lopes</surname><given-names>Jenifer C.</given-names></name></person-group><article-title>﻿Taxonomic novelties in New Guinea <tp:taxon-name><tp:taxon-name-part taxon-name-part-type="tribe">Uvarieae</tp:taxon-name-part></tp:taxon-name> (<tp:taxon-name><tp:taxon-name-part taxon-name-part-type="family">Annonaceae</tp:taxon-name-part></tp:taxon-name>): Revision of <italic><tp:taxon-name><tp:taxon-name-part taxon-name-part-type="genus" reg="Pyramidanthe">Pyramidanthe</tp:taxon-name-part></tp:taxon-name></italic> and new genus records of <italic><tp:taxon-name><tp:taxon-name-part taxon-name-part-type="genus" reg="Desmos">Desmos</tp:taxon-name-part></tp:taxon-name></italic> and <italic><tp:taxon-name><tp:taxon-name-part taxon-name-part-type="genus" reg="Fissistigma">Fissistigma</tp:taxon-name-part></tp:taxon-name></italic></article-title><source>PhytoKeys</source><day>12</day><month>09</month><year>2025</year><volume>262</volume><fpage>245</fpage><lpage>277</lpage><pub-id pub-id-type="doi">10.3897/phytokeys.262.145660</pub-id></mixed-citation></tp:treatment-meta><tp:nomenclature><label>﻿</label><tp:taxon-name><object-id xmlns:xlink="http://www.w3.org/1999/xlink" content-type="arpha" xlink:type="simple">6D736C08-0429-5764-AE62-5070277E3CBD</object-id>
              <tp:taxon-name-part taxon-name-part-type="genus" reg="Desmos">Desmos</tp:taxon-name-part>
              <tp:taxon-name-part taxon-name-part-type="species" reg="insolens">insolens</tp:taxon-name-part>
              <object-id xmlns:xlink="http://www.w3.org/1999/xlink" content-type="ipni" xlink:type="simple">urn:lsid:ipni.org:names:77369123-1</object-id>
            </tp:taxon-name><tp:taxon-authority>Ezedin</tp:taxon-authority><tp:taxon-status xmlns:xlink="http://www.w3.org/1999/xlink" xlink:type="simple">sp. nov.</tp:taxon-status><xref ref-type="fig" rid="F9">Fig. 9</xref></tp:nomenclature><tp:treatment-sec sec-type="diagnosis" id="SECID0E23AI"><title>Diagnosis.</title><p>Differs from <italic><tp:taxon-name><tp:taxon-name-part taxon-name-part-type="genus" reg="Desmos">D.</tp:taxon-name-part> <tp:taxon-name-part taxon-name-part-type="species" reg="wardianus">wardianus</tp:taxon-name-part></tp:taxon-name></italic> in bearing supra-axillary inflorescences (vs. leaf-opposed), narrowly elliptic to narrowly oblong leaves (vs. lorate), acute to acuminate leaf apex (vs. always rounded), longer internodes measuring 20–30 cm long (vs. 5–9 mm), sepals not persistent (vs. persistent), and longer fruiting pedicels measuring ca. 55 mm (vs. 20–30 mm). Differs from the widespread <italic><tp:taxon-name><tp:taxon-name-part taxon-name-part-type="genus" reg="Desmos">D.</tp:taxon-name-part> <tp:taxon-name-part taxon-name-part-type="species" reg="chinensis">chinensis</tp:taxon-name-part></tp:taxon-name></italic> in bearing conspicuous composite intersecondary veins (vs. absent) and reticulating to irregularly percurrent tertiary venation (vs. straight percurrent).</p></tp:treatment-sec><tp:treatment-sec sec-type="material" id="SECID0EX4AI"><title>Type.</title><p>Papua New Guinea. <bold>Madang</bold> • Josephstaal District, <named-content xmlns:xlink="http://www.w3.org/1999/xlink" content-type="dwc:verbatimCoordinates" xlink:type="simple"><named-content content-type="geo-json" specific-use="{&#34;type&#34;:&#34;Point&#34;,&#34;coordinates&#34;:[145.033333,-4.500000]}" id="NCID0EC5AI" xlink:type="simple">4°30'S, 145°02'E</named-content></named-content>, 160 m, Jun 2006, <italic>Ama &amp; Takeuchi s.n.</italic> (holotype: A! [A02607250, A02607251]).</p></tp:treatment-sec><tp:treatment-sec sec-type="description" id="SECID0EJ5AI"><title>Description.</title><p>Woody climber or scrambling shrub; twigs glabrous, smooth, lenticellate. Leaves chartaceous; petioles 5–7 mm long, terete, grooved, glabrous; laminas (9.5–)11–14(–19) × (2.5–)3.5–4(–5.5) cm, narrowly elliptic to narrowly oblong, adaxial surface glabrous, greyish green in sicco, abaxial surface very sparsely sericeous and early glabrescent, greyish light brown in sicco, base acute, with a pair of dark-colored linear marginal glands, apex acute to acuminate; venation eucamptodromous with the terminal ends sometimes reticulating before the margins, primary vein weakly impressed above and weakly raised below, glabrous, secondary veins in (11–)19–24 pairs, adaxially faint, abaxially prominent, spaced 7–10 mm apart, angled at 40–60° to the midvein, intersecondaries present, tertiary veins abaxially prominent, irregularly percurrent to orthogonal reticulate. Inflorescences supra-axillary. Flowers unknown. Fruits consisting of ca. 15–25 monocarps, singular to moniliform and segmented, with up to 6 segments, each segment ellipsoid, 10–65 × 5–6 mm, with each segment measuring ca. 10 mm long, glabrous, terminal segment rostrate at apex, red when ripe; pedicels ca. 5.5 cm long, glabrous; torus ca. 10 mm wide, irregularly globose; stipes 8–10 mm long. Seed 1–6 per monocarp, with one per segment, light yellow, 8–10 × 5–7 mm, elliptic-oblong, testa smooth, perichalazal ring flat to weakly sunken, minutely rostrate at the distal end.</p><fig id="F9" position="float" orientation="portrait"><object-id xmlns:xlink="http://www.w3.org/1999/xlink" content-type="doi" xlink:type="simple">10.3897/phytokeys.262.145660.figure9</object-id><object-id xmlns:xlink="http://www.w3.org/1999/xlink" content-type="zenodo_dep_id" xlink:type="simple">17115669</object-id><object-id xmlns:xlink="http://www.w3.org/1999/xlink" content-type="arpha" xlink:type="simple">A380F1CE-FE05-549E-A66B-121E208BB5D0</object-id><label>Figure 9.</label><caption><p><italic><tp:taxon-name><tp:taxon-name-part taxon-name-part-type="genus" reg="Desmos">Desmos</tp:taxon-name-part> <tp:taxon-name-part taxon-name-part-type="species" reg="insolens">insolens</tp:taxon-name-part></tp:taxon-name></italic> Ezedin. A. Branch; B. Leaf with details of venation; C–E. Infructescence and individual monocarps; F, G. Seed. All from <italic>Ama &amp; Takeuchi s.n.</italic> Illustrated by L. Montserrat.</p></caption><graphic xmlns:xlink="http://www.w3.org/1999/xlink" xlink:href="phytokeys-262-245_article-145660__-g009.jpg" position="float" orientation="portrait" xlink:type="simple" id="oo_1414620.jpg"><uri content-type="original_file" xlink:type="simple">https://binary.pensoft.net/fig/1414620</uri></graphic></fig></tp:treatment-sec><tp:treatment-sec sec-type="etymology" id="SECID0EI6AI"><title>Etymology.</title><p>From Latin <italic>īnsolentis</italic>, unusual; in reference to the venation.</p></tp:treatment-sec><tp:treatment-sec sec-type="distribution" id="SECID0EQ6AI"><title>Distribution</title><p><bold>(Fig. <xref ref-type="fig" rid="F10">10</xref>).</bold> Endemic to Papua New Guinea.</p><fig id="F10" position="float" orientation="portrait"><object-id xmlns:xlink="http://www.w3.org/1999/xlink" content-type="doi" xlink:type="simple">10.3897/phytokeys.262.145660.figure10</object-id><object-id xmlns:xlink="http://www.w3.org/1999/xlink" content-type="zenodo_dep_id" xlink:type="simple">17115653</object-id><object-id xmlns:xlink="http://www.w3.org/1999/xlink" content-type="arpha" xlink:type="simple">329AAA57-DA6D-5CFF-9DEA-DB37791892F7</object-id><label>Figure 10.</label><caption><p>Distribution map of <italic><tp:taxon-name><tp:taxon-name-part taxon-name-part-type="genus" reg="Desmos">Desmos</tp:taxon-name-part> <tp:taxon-name-part taxon-name-part-type="species" reg="insolens">insolens</tp:taxon-name-part></tp:taxon-name></italic> (triangle) and <italic><tp:taxon-name><tp:taxon-name-part taxon-name-part-type="genus" reg="Fissistigma">Fissistigma</tp:taxon-name-part> <tp:taxon-name-part taxon-name-part-type="species" reg="latifolium">latifolium</tp:taxon-name-part></tp:taxon-name></italic> (circle) in New Guinea.</p></caption><graphic xmlns:xlink="http://www.w3.org/1999/xlink" xlink:href="phytokeys-262-245_article-145660__-g010.jpg" position="float" orientation="portrait" xlink:type="simple" id="oo_1414621.jpg"><uri content-type="original_file" xlink:type="simple">https://binary.pensoft.net/fig/1414621</uri></graphic></fig></tp:treatment-sec><tp:treatment-sec sec-type="ecology" id="SECID0EABBI"><title>Ecology and habitat.</title><p>Lowland forest at 160 m.</p></tp:treatment-sec><tp:treatment-sec sec-type="notes" id="SECID0EFBBI"><title>Notes.</title><p>This new species and genus record for the island is confirmed through a single fruiting specimen comprising two sheets at A with no known duplicates or other collections. It is easily differentiated from other members of the genus by its venation, which is the most distinct feature of this species as currently known. The venation of the type collection departs quite notably from the norm in <italic><tp:taxon-name><tp:taxon-name-part taxon-name-part-type="genus" reg="Desmos">Desmos</tp:taxon-name-part></tp:taxon-name></italic> and the closely related <italic><tp:taxon-name><tp:taxon-name-part taxon-name-part-type="genus" reg="Dasymaschalon">Dasymaschalon</tp:taxon-name-part></tp:taxon-name></italic> (Hook.f. &amp; Thomson) Dalla Torre &amp; Harms. Leaves of both genera typically bear the same straight percurrent pattern; however, in this species, both the secondary and tertiary venation patterns are irregular and can be difficult to discern.</p><p>The secondaries are mostly eucamptodromous but sometimes can be seen reticulating, then fading out towards the margins. The tertiaries exhibit an irregularly percurrent to reticulating pattern, often with clear intersecondaries. This is unlike the widespread <italic><tp:taxon-name><tp:taxon-name-part taxon-name-part-type="genus" reg="Desmos">D.</tp:taxon-name-part> <tp:taxon-name-part taxon-name-part-type="species" reg="chinensis">chinensis</tp:taxon-name-part></tp:taxon-name></italic> Lour. and most other <italic><tp:taxon-name><tp:taxon-name-part taxon-name-part-type="genus" reg="Desmos">Desmos</tp:taxon-name-part></tp:taxon-name></italic> as they exhibit more or less regular eucamptodromous secondaries and strait percurrent tertiaries, without prominent intersecondaries. There are only a handful of <italic><tp:taxon-name><tp:taxon-name-part taxon-name-part-type="genus" reg="Desmos">Desmos</tp:taxon-name-part></tp:taxon-name></italic> species that appear to depart from this norm: the Sri Lankan endemics, <italic><tp:taxon-name><tp:taxon-name-part taxon-name-part-type="genus" reg="Desmos">D.</tp:taxon-name-part> <tp:taxon-name-part taxon-name-part-type="species" reg="elegans">elegans</tp:taxon-name-part></tp:taxon-name></italic> (Thwaites) Saff. and <italic><tp:taxon-name><tp:taxon-name-part taxon-name-part-type="genus" reg="Desmos">D.</tp:taxon-name-part> <tp:taxon-name-part taxon-name-part-type="species" reg="zeylanicus">zeylanicus</tp:taxon-name-part></tp:taxon-name></italic> (Hook.f. &amp; Thomson) Saff., along with the Australian <italic><tp:taxon-name><tp:taxon-name-part taxon-name-part-type="genus" reg="Desmos">D.</tp:taxon-name-part> <tp:taxon-name-part taxon-name-part-type="species" reg="wardianus">wardianus</tp:taxon-name-part></tp:taxon-name></italic> Jessup. The latter two exhibit a similar venation pattern to <italic><tp:taxon-name><tp:taxon-name-part taxon-name-part-type="genus" reg="Desmos">D.</tp:taxon-name-part> <tp:taxon-name-part taxon-name-part-type="species" reg="insolens">insolens</tp:taxon-name-part></tp:taxon-name></italic>, albeit with differing pedicel lengths. In particular, the Sri Lankan specimen <italic>Kostermans 28404</italic> (L!; as <italic><tp:taxon-name><tp:taxon-name-part taxon-name-part-type="genus" reg="Desmos">D.</tp:taxon-name-part> <tp:taxon-name-part taxon-name-part-type="species" reg="zeylanicus">zeylanicus</tp:taxon-name-part></tp:taxon-name></italic>) bears a striking resemblance to the type specimen of <italic><tp:taxon-name><tp:taxon-name-part taxon-name-part-type="genus" reg="Desmos">D.</tp:taxon-name-part> <tp:taxon-name-part taxon-name-part-type="species" reg="insolens">insolens</tp:taxon-name-part></tp:taxon-name></italic>.</p><p>Both <italic><tp:taxon-name><tp:taxon-name-part taxon-name-part-type="genus" reg="Desmos">Desmos</tp:taxon-name-part></tp:taxon-name></italic> and <italic><tp:taxon-name><tp:taxon-name-part taxon-name-part-type="genus" reg="Dasymaschalon">Dasymaschalon</tp:taxon-name-part></tp:taxon-name></italic> are morphologically very similar and easily confused without flowering material. They also happen to be phylogenetically sister to one another (<xref ref-type="bibr" rid="B31">Nge et al. 2024</xref>). In the presence of flowers, they can be easily differentiated as <italic><tp:taxon-name><tp:taxon-name-part taxon-name-part-type="genus" reg="Desmos">Desmos</tp:taxon-name-part></tp:taxon-name></italic> bears the characteristic two whorls of petals, whereas <italic><tp:taxon-name><tp:taxon-name-part taxon-name-part-type="genus" reg="Dasymaschalon">Dasymaschalon</tp:taxon-name-part></tp:taxon-name></italic> bears only one whorl (<xref ref-type="bibr" rid="B48">Wang et al. 2012</xref>). Here, the type specimen bears fruits and no flowers. Despite the lack of flowers, the new species can be placed in <italic><tp:taxon-name><tp:taxon-name-part taxon-name-part-type="genus" reg="Desmos">Desmos</tp:taxon-name-part></tp:taxon-name></italic> on the basis of morphology and distribution.</p><p>The inflorescence placement in <italic><tp:taxon-name><tp:taxon-name-part taxon-name-part-type="genus" reg="Dasymaschalon">Dasymaschalon</tp:taxon-name-part></tp:taxon-name></italic> is known to always be axillary or terminal, whereas <italic><tp:taxon-name><tp:taxon-name-part taxon-name-part-type="genus" reg="Desmos">Desmos</tp:taxon-name-part></tp:taxon-name></italic> is known to vary between axillary, terminal, supra-axillary, or leaf-opposed (<xref ref-type="bibr" rid="B26">Kessler 1993</xref>; <xref ref-type="bibr" rid="B20">Guo et al. 2017b</xref>). Given the supra-axillary infructescence placement of this new species, along with the presence of marginal glands at the leaf base, we can more comfortably place it in the latter genus. Furthermore, the young twigs of <italic><tp:taxon-name><tp:taxon-name-part taxon-name-part-type="genus" reg="Desmos">D.</tp:taxon-name-part> <tp:taxon-name-part taxon-name-part-type="species" reg="insolens">insolens</tp:taxon-name-part></tp:taxon-name></italic> display numerous lenticels, which are often seen in species of <italic><tp:taxon-name><tp:taxon-name-part taxon-name-part-type="genus" reg="Desmos">Desmos.</tp:taxon-name-part></tp:taxon-name></italic> Whereas young twigs of <italic><tp:taxon-name><tp:taxon-name-part taxon-name-part-type="genus" reg="Dasymaschalon">Dasymaschalon</tp:taxon-name-part></tp:taxon-name></italic> are almost always without lenticels, although older twigs may sometimes have them. The leaves of the new species may superficially resemble those of <italic><tp:taxon-name><tp:taxon-name-part taxon-name-part-type="genus" reg="Dasymaschalon">Dasymaschalon</tp:taxon-name-part> <tp:taxon-name-part taxon-name-part-type="species" reg="clusiflorum">clusiflorum</tp:taxon-name-part></tp:taxon-name></italic> (Merr.) Merr. but this can easily be distinguished by its axillary inflorescences, shorter fruiting pedicels (ca. 1–2 cm), lack of multi-segmented monocarps, and lack of distinct intersecondaries.</p><p>Its placement in <italic><tp:taxon-name><tp:taxon-name-part taxon-name-part-type="genus" reg="Desmos">Desmos</tp:taxon-name-part></tp:taxon-name></italic> is additionally supported by the distribution of the genus. <italic><tp:taxon-name><tp:taxon-name-part taxon-name-part-type="genus" reg="Dasymaschalon">Dasymaschalon</tp:taxon-name-part></tp:taxon-name></italic> is currently restricted to western Malesia, not extending east of Wallace’s Line. Meanwhile, <italic><tp:taxon-name><tp:taxon-name-part taxon-name-part-type="genus" reg="Desmos">Desmos</tp:taxon-name-part></tp:taxon-name></italic> broadly covers all of tropical Asia, reaching as far south as northern Australia, where at least three species are known to occur (<xref ref-type="bibr" rid="B24">Jessup 2007</xref>). Coincidentally, New Guinea just so happens to represent the only major gap in the distribution of <italic><tp:taxon-name><tp:taxon-name-part taxon-name-part-type="genus" reg="Desmos">Desmos</tp:taxon-name-part></tp:taxon-name></italic> as it appears to mysteriously ‘skip’ over the island (<xref ref-type="bibr" rid="B35">POWO 2025</xref>). With the description of <italic><tp:taxon-name><tp:taxon-name-part taxon-name-part-type="genus" reg="Desmos">D.</tp:taxon-name-part> <tp:taxon-name-part taxon-name-part-type="species" reg="insolens">insolens</tp:taxon-name-part></tp:taxon-name></italic>, a major gap in the genus’ near-continuous distribution from India to Australia can now be filled.</p><p>The specimen label notes its habit as “vine?”, bringing into question its exact habit. Although it can likely be assumed to be of some scandent nature, additional collections would help to confirm whether it is a liana or more of a scrambling shrub.</p></tp:treatment-sec><tp:treatment-sec sec-type="conservation status" id="SECID0ETJBI"><title>Conservation status.</title><p>Data Deficient (DD). Only known from its type collection. It is not known how widespread or rare this species is or whether there are other species of <italic><tp:taxon-name><tp:taxon-name-part taxon-name-part-type="genus" reg="Desmos">Desmos</tp:taxon-name-part></tp:taxon-name></italic> on the island. However, given its collection locality at Josephstaal, it could be assumed the species is at least present in other lowland areas of the Ramu basin or adjacent basins.</p></tp:treatment-sec><ref-list><ref id="B31"><mixed-citation xmlns:xlink="http://www.w3.org/1999/xlink" xlink:type="simple"><person-group><name name-style="western"><surname>Nge</surname><given-names>FJ</given-names></name><name name-style="western"><surname>Chaowasku</surname><given-names>T</given-names></name><name name-style="western"><surname>Damthongdee</surname><given-names>A</given-names></name><name name-style="western"><surname>Wiya</surname><given-names>C</given-names></name><name name-style="western"><surname>Soulé</surname><given-names>VR</given-names></name><name name-style="western"><surname>Rodrigues‐Vaz</surname><given-names>C</given-names></name><name name-style="western"><surname>Bruy</surname><given-names>D</given-names></name><name name-style="western"><surname>Mariac</surname><given-names>C</given-names></name><name name-style="western"><surname>Chatrou</surname><given-names>LW</given-names></name><name name-style="western"><surname>Chen</surname><given-names>J</given-names></name><name name-style="western"><surname>Choo</surname><given-names>LM</given-names></name><name name-style="western"><surname>Dagallier</surname><given-names>L-PMJ</given-names></name><name name-style="western"><surname>Erkens</surname><given-names>RHJ</given-names></name><name name-style="western"><surname>Johnson</surname><given-names>DM</given-names></name><name name-style="western"><surname>Leeratiwong</surname><given-names>C</given-names></name><name name-style="western"><surname>Lobão</surname><given-names>AQ</given-names></name><name name-style="western"><surname>Lopes</surname><given-names>JC</given-names></name><name name-style="western"><surname>Martínez-Velarde</surname><given-names>MF</given-names></name><name name-style="western"><surname>Munzinger</surname><given-names>J</given-names></name><name name-style="western"><surname>Murray</surname><given-names>NA</given-names></name><name name-style="western"><surname>Neo</surname><given-names>WL</given-names></name><name name-style="western"><surname>Rakotoarinivo</surname><given-names>M</given-names></name><name name-style="western"><surname>Ortiz-Rodriguez</surname><given-names>AE</given-names></name><name name-style="western"><surname>Sonké</surname><given-names>B</given-names></name><name name-style="western"><surname>Thomas</surname><given-names>DC</given-names></name><name name-style="western"><surname>Wieringa</surname><given-names>JJ</given-names></name><name name-style="western"><surname>Couvreur</surname><given-names>TP</given-names></name></person-group> (<year>2024</year>) <article-title>Complete genus‐level phylogenomics and new subtribal classification of the pantropical plant family <tp:taxon-name><tp:taxon-name-part taxon-name-part-type="family">Annonaceae</tp:taxon-name-part></tp:taxon-name>.</article-title><source>Taxon</source><volume>73</volume>: <fpage>1341</fpage>–<lpage>1369</lpage>. <ext-link xlink:href="10.1002/tax.13260" ext-link-type="doi" xlink:type="simple">https://doi.org/10.1002/tax.13260</ext-link></mixed-citation></ref><ref id="B48"><mixed-citation xmlns:xlink="http://www.w3.org/1999/xlink" xlink:type="simple"><person-group><name name-style="western"><surname>Wang</surname><given-names>J</given-names></name><name name-style="western"><surname>Thomas</surname><given-names>DC</given-names></name><name name-style="western"><surname>Su</surname><given-names>YCF</given-names></name><name name-style="western"><surname>Meinke</surname><given-names>S</given-names></name><name name-style="western"><surname>Chatrou</surname><given-names>LW</given-names></name><name name-style="western"><surname>Saunders</surname><given-names>RMK</given-names></name></person-group> (<year>2012</year>) <article-title>A plastid DNA phylogeny of <italic><tp:taxon-name><tp:taxon-name-part taxon-name-part-type="genus">Dasymaschalon</tp:taxon-name-part></tp:taxon-name></italic> (<tp:taxon-name><tp:taxon-name-part taxon-name-part-type="family">Annonaceae</tp:taxon-name-part></tp:taxon-name>) and allied genera: Evidence for generic non-monophyly and the parallel evolutionary loss of inner petals.</article-title><source>Taxon</source><volume>61</volume>(<issue>3</issue>): <fpage>545</fpage>–<lpage>558</lpage>. <ext-link xlink:href="10.1002/tax.613005" ext-link-type="doi" xlink:type="simple">https://doi.org/10.1002/tax.613005</ext-link></mixed-citation></ref><ref id="B26"><mixed-citation xmlns:xlink="http://www.w3.org/1999/xlink" xlink:type="simple"><person-group><name name-style="western"><surname>Kessler</surname><given-names>PJA</given-names></name></person-group> (<year>1993</year>) <article-title><tp:taxon-name><tp:taxon-name-part taxon-name-part-type="family">Annonaceae</tp:taxon-name-part></tp:taxon-name>.</article-title> In: <person-group><name name-style="western"><surname>Kubitzki</surname><given-names>K</given-names></name><name name-style="western"><surname>Rohwer</surname><given-names>JG</given-names></name><name name-style="western"><surname>Bittrich</surname><given-names>V</given-names></name></person-group> (<role>Eds</role>) <issue-title>The Families and Genera of Vascular Plants.</issue-title><source>Vol. 2. Springer Verlag, Berlin</source>, <fpage>93</fpage>–<lpage>129</lpage>. <ext-link xlink:href="10.1007/978-3-662-02899-5_9" ext-link-type="doi" xlink:type="simple">https://doi.org/10.1007/978-3-662-02899-5_9</ext-link></mixed-citation></ref><ref id="B20"><mixed-citation xmlns:xlink="http://www.w3.org/1999/xlink" xlink:type="simple"><person-group><name name-style="western"><surname>Guo</surname><given-names>X</given-names></name><name name-style="western"><surname>Hoekstra</surname><given-names>PH</given-names></name><name name-style="western"><surname>Tang</surname><given-names>CC</given-names></name><name name-style="western"><surname>Thomas</surname><given-names>DC</given-names></name><name name-style="western"><surname>Wieringa</surname><given-names>JJ</given-names></name><name name-style="western"><surname>Chatrou</surname><given-names>LW</given-names></name><name name-style="western"><surname>Saunders</surname><given-names>RMK</given-names></name></person-group> (<year>2017b</year>) <article-title>Cutting up the climbers: Evidence for extensive polyphyly in <italic><tp:taxon-name><tp:taxon-name-part taxon-name-part-type="genus">Friesodielsia</tp:taxon-name-part></tp:taxon-name></italic> (<tp:taxon-name><tp:taxon-name-part taxon-name-part-type="family">Annonaceae</tp:taxon-name-part></tp:taxon-name>) necessitates generic realignment across the tribe <tp:taxon-name><tp:taxon-name-part taxon-name-part-type="tribe">Uvarieae</tp:taxon-name-part></tp:taxon-name>.</article-title><source>Taxon</source><volume>66</volume>(<issue>1</issue>): <fpage>3</fpage>–<lpage>19</lpage>. <ext-link xlink:href="10.12705/661.1" ext-link-type="doi" xlink:type="simple">https://doi.org/10.12705/661.1</ext-link></mixed-citation></ref><ref id="B24"><mixed-citation xmlns:xlink="http://www.w3.org/1999/xlink" xlink:type="simple"><person-group><name name-style="western"><surname>Jessup</surname><given-names>LW</given-names></name></person-group> (<year>2007</year>) <tp:taxon-name><tp:taxon-name-part taxon-name-part-type="family">Annonaceae</tp:taxon-name-part></tp:taxon-name>. Flora of Australia 2: 18–57. ABRS/CSIRO, Melbourne.</mixed-citation></ref><ref id="B35"><mixed-citation xmlns:xlink="http://www.w3.org/1999/xlink" xlink:type="simple">POWO (<year>2025</year>) Plants of the World Online. Facilitated by the Royal Botanic Gardens, Kew. <ext-link xlink:href="http://www.plantsoftheworldonline.org/" ext-link-type="uri" xlink:type="simple">http://www.plantsoftheworldonline.org/</ext-link> [Retrieved 12 February 2025]</mixed-citation></ref></ref-list></tp:taxon-treatment>
