# Supplementary material for: ﻿Taxonomic novelties in New Guinea Uvarieae (Annonaceae): Revision of Pyramidanthe and new genus records of Desmos and Fissistigma
Source: PhytoKeys. 2025 Sep 12;262:245–77. doi: 10.3897/phytokeys.262.145660 (PMC12449694; doi:10.3897/phytokeys.262.145660)
Supplement: XML Treatment for Fissistigma latifolium [file phytokeys.262.145660-treatment10.xml]

<!DOCTYPE tp:taxon-treatment
  PUBLIC "-//TaxonX//DTD Taxonomic Treatment Publishing DTD v0 20100105//EN" "tax-treatment-NSO.dtd">
<tp:taxon-treatment xmlns:tp="http://www.plazi.org/taxpub"><tp:treatment-meta><kwd-group><label>Taxon classification</label><kwd>
                <named-content content-type="kingdom">Plantae</named-content>
              </kwd><kwd>
                <named-content content-type="order">Magnoliales</named-content>
              </kwd><kwd>
                <named-content content-type="family">Annonaceae</named-content>
              </kwd></kwd-group><mixed-citation publication-type="journal"><person-group><name><surname>Ezedin</surname><given-names>Zacky</given-names></name><name><surname>Lopes</surname><given-names>Jenifer C.</given-names></name></person-group><article-title>﻿Taxonomic novelties in New Guinea <tp:taxon-name><tp:taxon-name-part taxon-name-part-type="tribe">Uvarieae</tp:taxon-name-part></tp:taxon-name> (<tp:taxon-name><tp:taxon-name-part taxon-name-part-type="family">Annonaceae</tp:taxon-name-part></tp:taxon-name>): Revision of <italic><tp:taxon-name><tp:taxon-name-part taxon-name-part-type="genus" reg="Pyramidanthe">Pyramidanthe</tp:taxon-name-part></tp:taxon-name></italic> and new genus records of <italic><tp:taxon-name><tp:taxon-name-part taxon-name-part-type="genus" reg="Desmos">Desmos</tp:taxon-name-part></tp:taxon-name></italic> and <italic><tp:taxon-name><tp:taxon-name-part taxon-name-part-type="genus" reg="Fissistigma">Fissistigma</tp:taxon-name-part></tp:taxon-name></italic></article-title><source>PhytoKeys</source><day>12</day><month>09</month><year>2025</year><volume>262</volume><fpage>245</fpage><lpage>277</lpage><pub-id pub-id-type="doi">10.3897/phytokeys.262.145660</pub-id></mixed-citation></tp:treatment-meta><tp:nomenclature><label>﻿</label><tp:taxon-name><object-id xmlns:xlink="http://www.w3.org/1999/xlink" content-type="arpha" xlink:type="simple">C977A340-B4DF-5B7B-9C7A-D7D17D911FA7</object-id>
              <tp:taxon-name-part taxon-name-part-type="genus" reg="Fissistigma">Fissistigma</tp:taxon-name-part>
              <tp:taxon-name-part taxon-name-part-type="species" reg="latifolium">latifolium</tp:taxon-name-part>
            </tp:taxon-name><tp:taxon-authority>(Dunal) Merr., Philipp. J. Sci. 15: 132. 1919.</tp:taxon-authority><tp:nomenclature-citation-list><tp:nomenclature-citation><tp:taxon-name>
                  <tp:taxon-name-part taxon-name-part-type="genus" reg="Unona">Unona</tp:taxon-name-part> <tp:taxon-name-part taxon-name-part-type="species" reg="latifolia">latifolia</tp:taxon-name-part></tp:taxon-name><comment>Dunal, Monogr. Anonac.: 115. 1817 ≡ <tp:taxon-name><tp:taxon-name-part taxon-name-part-type="genus" reg="Uvaria">Uvaria</tp:taxon-name-part> <tp:taxon-name-part taxon-name-part-type="species" reg="latifolia">latifolia</tp:taxon-name-part></tp:taxon-name> (Dunal) Blume in Fl. Javae Annon., 37 t. 15. 1830 ≡ <tp:taxon-name><tp:taxon-name-part taxon-name-part-type="genus" reg="Melodorum">Melodorum</tp:taxon-name-part> <tp:taxon-name-part taxon-name-part-type="species" reg="latifolium">latifolium</tp:taxon-name-part></tp:taxon-name> (Dunal) Hook.f. &amp; Thomson, Fl. Ind. 1: 117. 1855.</comment></tp:nomenclature-citation></tp:nomenclature-citation-list></tp:nomenclature><tp:treatment-sec sec-type="material" id="SECID0EQNBI"><title>Type.</title><p>Indonesia. Java • [no locality], [no date], <italic>Blume s.n.</italic> (neotype, designated here: K! [K000574675]; possible isoneotype: LE! [LE00012433]).</p></tp:treatment-sec><tp:treatment-sec sec-type="distribution" id="SECID0EYNBI"><title>Distribution</title><p><bold>(Fig. <xref ref-type="fig" rid="F10">10</xref>).</bold> Indonesian New Guinea (West Papua). Outside of New Guinea, occurring from southern China to the Moluccas.</p></tp:treatment-sec><tp:treatment-sec sec-type="ecology" id="SECID0EFOBI"><title>Ecology and habitat.</title><p>In New Guinea, thus far known from lowland hill forests around 450 m.</p></tp:treatment-sec><tp:treatment-sec sec-type="notes" id="SECID0EKOBI"><title>Notes.</title><p>The type of this species was originally designated as the following description: “<italic>Cananga sylvestris III latifolia</italic>” in <xref ref-type="bibr" rid="B37">Rumphius (1741</xref>: 198) by <xref ref-type="bibr" rid="B15">Dunal (1817)</xref>. <xref ref-type="bibr" rid="B5">Blume (1830)</xref> then redescribed the species as <italic><tp:taxon-name><tp:taxon-name-part taxon-name-part-type="genus" reg="Uvaria">Uvaria</tp:taxon-name-part> <tp:taxon-name-part taxon-name-part-type="species" reg="latifolia">latifolia</tp:taxon-name-part></tp:taxon-name></italic> with a proper Latin description and illustration based on unspecified material collected from Java, without designating a physical specimen as the type. This brief statement was again repeated by <xref ref-type="bibr" rid="B45">Turner (2018)</xref>, who cited it as the “type” of <italic><tp:taxon-name><tp:taxon-name-part taxon-name-part-type="genus" reg="Fissistigma">F.</tp:taxon-name-part> <tp:taxon-name-part taxon-name-part-type="species" reg="latifolium">latifolium</tp:taxon-name-part></tp:taxon-name></italic>. However, a line of text cannot serve as a type of a species since only physical specimens (gatherings) or illustrations can serve as valid type material (ICN Art. 8.1, 9.1; <xref ref-type="bibr" rid="B42">Turland et al. 2018</xref>).</p><p>This species has long been interpreted from a full color illustration by <xref ref-type="bibr" rid="B5">Blume (1830</xref>: t. XV), which was based on material that he collected during his time in Java. We know this as it was explicitly stated by <xref ref-type="bibr" rid="B29">Merrill (1919</xref>: 133): “the species is currently interpreted from Blume’s figure”. In the <italic>Flora Indica</italic> account of <xref ref-type="bibr" rid="B23">Hooker and Thomson (1855)</xref>, the specimen “<italic>Wall. Cat. 9411</italic>” is listed under <italic><tp:taxon-name><tp:taxon-name-part taxon-name-part-type="genus" reg="Melodorum">Melodorum</tp:taxon-name-part> <tp:taxon-name-part taxon-name-part-type="species" reg="latifolium">latifolium</tp:taxon-name-part></tp:taxon-name></italic>. This notation indicates the “Wallich Catalogue” number, associated with the herbarium of the East India Company (E.I.C.) and the Herbarium Hookerianum, eventually incorporated into K in 1867. Yet searches for specimens bearing this number were unsuccessful.</p><p>Following a search on JSTOR, two Blume specimens from Java were found deposited at K and LE. Upon comparison with Blume’s illustration, it appears the illustration was most likely based on these collections due to a similar composition of the leaves and flowers. Rather than designate the illustration as the neotype, we choose to designate the original Javan material collected by Blume held at K determined as <italic><tp:taxon-name><tp:taxon-name-part taxon-name-part-type="genus" reg="Uvaria">Uvaria</tp:taxon-name-part> <tp:taxon-name-part taxon-name-part-type="species" reg="latifolia">latifolia</tp:taxon-name-part></tp:taxon-name></italic> as the neotype. The sheet at LE looks like it may be a possible isoneotype, however we have no definitive proof of this. The sheet at K bears the “Herbarium Hookerianum 1867” seal whereas the label of the LE specimen has the handwritten note “Herb. Blume”.</p><p><italic><tp:taxon-name><tp:taxon-name-part taxon-name-part-type="genus" reg="Fissistigma">Fissistigma</tp:taxon-name-part> <tp:taxon-name-part taxon-name-part-type="species" reg="latifolium">latifolium</tp:taxon-name-part></tp:taxon-name></italic> is the most widespread and variable member of its genus, ranging from S China to W New Guinea. The West Papuan collections present distinctly obovate laminas with rounded apices and cream-colored flowers, matching other collections of <italic><tp:taxon-name><tp:taxon-name-part taxon-name-part-type="genus" reg="Fissistigma">F.</tp:taxon-name-part> <tp:taxon-name-part taxon-name-part-type="species" reg="latifolium">latifolium</tp:taxon-name-part></tp:taxon-name></italic>, including the neotype and its illustration. Collections from nearby islands of the Moluccas and Sulawesi, namely <italic>Burley et al. 4356</italic> (L!) and <italic>Burley et al. 4167</italic> (L!), also resemble the Papuan collections. It is possible that the species is more widespread in West Papua than currently known. However, it is difficult to say at this point whether or not this genus makes it into Papua New Guinea.</p><p>One collection cited here (<italic>Vink BW 11372</italic>) was misidentified as <italic><tp:taxon-name><tp:taxon-name-part taxon-name-part-type="genus" reg="Friesodielsia">Friesodielsia</tp:taxon-name-part> <tp:taxon-name-part taxon-name-part-type="species" reg="subaequalis">subaequalis</tp:taxon-name-part></tp:taxon-name></italic> (Scheff.) R.M.K.Saunders, X.Guo &amp; C.C.Tang. Indeed, the vegetative morphology of this species may be easily confused with that of <italic><tp:taxon-name><tp:taxon-name-part taxon-name-part-type="genus" reg="Friesodielsia">F.</tp:taxon-name-part> <tp:taxon-name-part taxon-name-part-type="species" reg="subaequalis">subaequalis</tp:taxon-name-part></tp:taxon-name></italic>, which bears a striking resemblance and may even be considered nearly identical. These similarities include the densely rusty tomentose twigs and leaves, obovate laminas, conspicuous scalariform tertiaries, and an abaxial surface that is often blue-green glaucous (<xref ref-type="bibr" rid="B17">Ezedin 2024</xref>). One minor difference being the abaxial surface of <italic><tp:taxon-name><tp:taxon-name-part taxon-name-part-type="genus" reg="Fissistigma">F.</tp:taxon-name-part> <tp:taxon-name-part taxon-name-part-type="species" reg="latifolium">latifolium</tp:taxon-name-part></tp:taxon-name></italic> leaves may sometimes present as glaucous, and other times not. This would likely pose an issue when trying to distinguish the two in the field without fertile material. Otherwise, <italic><tp:taxon-name><tp:taxon-name-part taxon-name-part-type="genus" reg="Fissistigma">F.</tp:taxon-name-part> <tp:taxon-name-part taxon-name-part-type="species" reg="latifolium">latifolium</tp:taxon-name-part></tp:taxon-name></italic> may be easily differentiated from the latter by its multi-flowered inflorescences (vs. single-flowered), thick petals (vs. thin), and multi-seeded monocarps (vs. single-seeded).</p><p>See <xref ref-type="bibr" rid="B45">Turner (2018)</xref> for a complete list of heterotypic synonyms and their respective types.</p></tp:treatment-sec><tp:treatment-sec sec-type="material" id="SECID0EFUBI"><title>Specimens examined.</title><p>Indonesia. <bold>West Papua</bold> • Asiti, Kebar valley, 445 m, <named-content xmlns:xlink="http://www.w3.org/1999/xlink" content-type="dwc:verbatimCoordinates" xlink:type="simple"><named-content content-type="geo-json" specific-use="{&#34;type&#34;:&#34;Point&#34;,&#34;coordinates&#34;:[133.133333,-0.816667]}" id="NCID0EQUBI" xlink:type="simple">0°49'S, 133°08'E</named-content></named-content>, 18 Feb 1961, <italic>Vink BW 11372</italic> (L [L.4266419], LAE [44567]) • Surroundings of Ayawasi, <named-content xmlns:xlink="http://www.w3.org/1999/xlink" content-type="dwc:verbatimCoordinates" xlink:type="simple"><named-content content-type="geo-json" specific-use="{&#34;type&#34;:&#34;Point&#34;,&#34;coordinates&#34;:[132.120000,-1.140000]}" id="NCID0E1UBI" xlink:type="simple">1°08'24"S, 132°07'12"E</named-content></named-content>, 450 m, 16 Mar 1996, <italic>Ridsdale 2312</italic> (A [A02263508], K [K001625851], L [L.1754957, L.1754958]).</p></tp:treatment-sec><tp:treatment-sec><!--Section generated to contain objects referenced in tp:taxon-treatment.--><fig id="F10" position="float" orientation="portrait"><object-id xmlns:xlink="http://www.w3.org/1999/xlink" content-type="doi" xlink:type="simple">10.3897/phytokeys.262.145660.figure10</object-id><object-id xmlns:xlink="http://www.w3.org/1999/xlink" content-type="zenodo_dep_id" xlink:type="simple">17115653</object-id><object-id xmlns:xlink="http://www.w3.org/1999/xlink" content-type="arpha" xlink:type="simple">329AAA57-DA6D-5CFF-9DEA-DB37791892F7</object-id><label>Figure 10.</label><caption><p>Distribution map of <italic><tp:taxon-name><tp:taxon-name-part taxon-name-part-type="genus" reg="Desmos">Desmos</tp:taxon-name-part> <tp:taxon-name-part taxon-name-part-type="species" reg="insolens">insolens</tp:taxon-name-part></tp:taxon-name></italic> (triangle) and <italic><tp:taxon-name><tp:taxon-name-part taxon-name-part-type="genus" reg="Fissistigma">Fissistigma</tp:taxon-name-part> <tp:taxon-name-part taxon-name-part-type="species" reg="latifolium">latifolium</tp:taxon-name-part></tp:taxon-name></italic> (circle) in New Guinea.</p></caption><graphic xmlns:xlink="http://www.w3.org/1999/xlink" xlink:href="phytokeys-262-245_article-145660__-g010.jpg" position="float" orientation="portrait" xlink:type="simple" id="oo_1414621.jpg"><uri content-type="original_file" xlink:type="simple">https://binary.pensoft.net/fig/1414621</uri></graphic></fig></tp:treatment-sec><ref-list><ref id="B37"><mixed-citation xmlns:xlink="http://www.w3.org/1999/xlink" xlink:type="simple"><person-group><name name-style="western"><surname>Rumphius</surname><given-names>GE</given-names></name></person-group> (<year>1741</year>) Herbarium amboinense. Apud Franciscum Changuion, Amsterdam.</mixed-citation></ref><ref id="B15"><mixed-citation xmlns:xlink="http://www.w3.org/1999/xlink" xlink:type="simple"><person-group><name name-style="western"><surname>Dunal</surname><given-names>MF</given-names></name></person-group> (<year>1817</year>) Monographie de la famille des Anonacées. Treuttel et Würtz, Paris. <ext-link xlink:href="10.5962/t.173118" ext-link-type="doi" xlink:type="simple">https://doi.org/10.5962/t.173118</ext-link></mixed-citation></ref><ref id="B5"><mixed-citation xmlns:xlink="http://www.w3.org/1999/xlink" xlink:type="simple"><person-group><name name-style="western"><surname>Blume</surname><given-names>CL</given-names></name></person-group> (<year>1830</year>) Flora Javae nec non insularum adjacentium. <tp:taxon-name><tp:taxon-name-part taxon-name-part-type="family">Annonaceae</tp:taxon-name-part></tp:taxon-name>. Brusells, 1–108.</mixed-citation></ref><ref id="B45"><mixed-citation xmlns:xlink="http://www.w3.org/1999/xlink" xlink:type="simple"><person-group><name name-style="western"><surname>Turner</surname><given-names>IM</given-names></name></person-group> (<year>2018</year>) <article-title><tp:taxon-name><tp:taxon-name-part taxon-name-part-type="family">Annonaceae</tp:taxon-name-part></tp:taxon-name> of the Asia-Pacific region: Names, types and distributions.</article-title><source>Gardens’ Bulletin (Singapore)</source><volume>70</volume>: <fpage>409</fpage>–<lpage>744</lpage>. <ext-link xlink:href="10.26492/gbs70(2).2018-11" ext-link-type="doi" xlink:type="simple">https://doi.org/10.26492/gbs70(2).2018-11</ext-link></mixed-citation></ref><ref id="B42"><mixed-citation xmlns:xlink="http://www.w3.org/1999/xlink" xlink:type="simple"><person-group><name name-style="western"><surname>Turland</surname><given-names>NJ</given-names></name><name name-style="western"><surname>Wiersema</surname><given-names>JH</given-names></name><name name-style="western"><surname>Barrie</surname><given-names>FR</given-names></name><name name-style="western"><surname>Greuter</surname><given-names>W</given-names></name><name name-style="western"><surname>Hawksworth</surname><given-names>DL</given-names></name><name name-style="western"><surname>Herendeen</surname><given-names>PS</given-names></name><name name-style="western"><surname>Knapp</surname><given-names>S</given-names></name><name name-style="western"><surname>Kusber</surname><given-names>W-H</given-names></name><name name-style="western"><surname>Li</surname><given-names>D-Z</given-names></name><name name-style="western"><surname>Marhold</surname><given-names>K</given-names></name><name name-style="western"><surname>May</surname><given-names>TW</given-names></name><name name-style="western"><surname>McNeill</surname><given-names>J</given-names></name><name name-style="western"><surname>Monro</surname><given-names>AM</given-names></name><name name-style="western"><surname>Prado</surname><given-names>J</given-names></name><name name-style="western"><surname>Price</surname><given-names>MJ</given-names></name><name name-style="western"><surname>Smith</surname><given-names>GF</given-names></name></person-group> (<role>Eds</role>) (<year>2018</year>) International Code of Nomenclature for algae, fungi, and plants (Shenzhen Code) adopted by the Nineteenth International Botanical Congress Shenzhen, China, July 2017. Regnum Vegetabile 159. Koeltz Botanical Books, Glashütten. <ext-link xlink:href="10.12705/Code.2018" ext-link-type="doi" xlink:type="simple">https://doi.org/10.12705/Code.2018</ext-link></mixed-citation></ref><ref id="B29"><mixed-citation xmlns:xlink="http://www.w3.org/1999/xlink" xlink:type="simple"><person-group><name name-style="western"><surname>Merrill</surname><given-names>ED</given-names></name></person-group> (<year>1919</year>) <article-title>On the application of the generic name <italic><tp:taxon-name><tp:taxon-name-part taxon-name-part-type="genus">Melodorum</tp:taxon-name-part></tp:taxon-name></italic> of Loureiro.</article-title><source>Philippine Journal of Science (Botany)</source><volume>15</volume>: <fpage>125</fpage>–<lpage>137</lpage>.</mixed-citation></ref><ref id="B23"><mixed-citation xmlns:xlink="http://www.w3.org/1999/xlink" xlink:type="simple"><person-group><name name-style="western"><surname>Hooker</surname><given-names>JD</given-names></name><name name-style="western"><surname>Thomson</surname><given-names>T</given-names></name></person-group> (<year>1855</year>) <article-title>Flora Indica. Being a Systematic Account of the Plants of British India.</article-title><volume>1</volume>: <fpage>86</fpage>–<lpage>153</lpage>. [W. Pamplin, London.] <ext-link xlink:href="10.5962/bhl.title.50109" ext-link-type="doi" xlink:type="simple">https://doi.org/10.5962/bhl.title.50109</ext-link></mixed-citation></ref><ref id="B17"><mixed-citation xmlns:xlink="http://www.w3.org/1999/xlink" xlink:type="simple"><person-group><name name-style="western"><surname>Ezedin</surname><given-names>Z</given-names></name></person-group> (<year>2024</year>) <article-title>A synopsis of the <italic><tp:taxon-name><tp:taxon-name-part taxon-name-part-type="genus">Friesodielsia</tp:taxon-name-part></tp:taxon-name></italic> (<tp:taxon-name><tp:taxon-name-part taxon-name-part-type="family">Annonaceae</tp:taxon-name-part></tp:taxon-name>) in New Guinea.</article-title><source>Blumea</source><volume>69</volume>: <fpage>161</fpage>–<lpage>170</lpage>. <ext-link xlink:href="10.3767/blumea.2024.69.02.05" ext-link-type="doi" xlink:type="simple">https://doi.org/10.3767/blumea.2024.69.02.05</ext-link></mixed-citation></ref></ref-list></tp:taxon-treatment>
